# Supplementary material for: Optical particle counter data collected in two inhabited sites close to an industrial hot spot during a three months survey
Source: Data Brief. 2019 Jul 15;25:104250. doi: 10.1016/j.dib.2019.104250 (PMC6722219; doi:10.1016/j.dib.2019.104250)
Supplement: Multimedia component 1 [file mmc1.txt]

date	PM03	PM05	PM07	PM1	PM2	PM3	PM5	PM10
2015-06-12 11:29:00	119143	2640	288	96	24	9	3	0
2015-06-12 11:30:00	128054	2842	396	175	68	27	7	3
2015-06-12 11:31:00	128209	3008	424	203	97	41	18	7
2015-06-12 11:32:00	126769	2810	372	184	72	25	10	1
2015-06-12 11:33:00	125598	2812	352	151	66	26	7	1
2015-06-12 11:34:00	124791	2754	359	141	48	17	3	1
2015-06-12 11:35:00	124074	2701	346	137	37	7	2	1
2015-06-12 11:36:00	124119	2740	307	115	33	13	1	0
2015-06-12 11:37:00	123616	2673	321	121	28	9	4	1
2015-06-12 11:38:00	122315	2565	287	113	28	6	2	0
2015-06-12 11:39:00	121084	2566	282	108	22	4	1	0
2015-06-12 11:40:00	120637	2588	301	117	21	7	3	0
2015-06-12 11:41:00	120483	2623	418	196	86	24	5	0
2015-06-12 11:42:00	120252	2740	388	170	67	28	8	2
2015-06-12 11:43:00	120922	2805	387	178	67	26	15	4
2015-06-12 11:44:00	120422	2644	346	140	51	12	2	2
2015-06-12 11:45:00	120624	2698	361	174	56	21	5	1
2015-06-12 11:46:00	120599	2872	507	299	143	53	19	6
2015-06-12 11:47:00	120232	2875	482	277	121	51	19	4
2015-06-12 11:48:00	120225	2667	467	227	115	42	12	5
2015-06-12 11:49:00	120303	2786	426	199	82	26	10	2
2015-06-12 11:50:00	119866	2657	388	176	67	21	4	0
2015-06-12 11:51:00	121676	2611	346	168	68	17	6	1
2015-06-12 11:52:00	123992	2732	350	131	41	12	3	0
2015-06-12 11:53:00	121934	2595	300	118	41	20	7	2
2015-06-12 11:54:00	128030	2750	283	116	28	8	2	0
2015-06-12 11:55:00	133812	2865	369	162	62	22	6	3
2015-06-12 11:56:00	132636	2867	420	208	100	44	10	1
2015-06-12 11:57:00	130775	2717	376	191	76	26	8	3
2015-06-12 11:58:00	130678	2730	407	187	75	32	9	1
2015-06-12 11:59:00	129171	2731	405	175	75	29	5	0
2015-06-12 12:00:00	128524	2747	368	185	73	23	6	0
2015-06-12 12:01:00	127091	2681	331	127	44	18	2	0
2015-06-12 12:02:00	125598	2645	331	139	44	13	4	1
2015-06-12 12:03:00	123925	2584	306	103	25	8	2	0
2015-06-12 12:04:00	123963	2680	300	105	26	7	1	0
2015-06-12 12:05:00	122682	2673	319	132	34	11	4	0
2015-06-12 12:06:00	121927	2596	285	100	32	4	2	0
2015-06-12 12:07:00	120478	2684	422	234	113	36	9	2
2015-06-12 12:08:00	118895	2712	492	278	139	54	22	7
2015-06-12 12:09:00	119508	2711	454	223	95	36	9	3
2015-06-12 12:10:00	119683	2628	392	178	74	25	6	2
2015-06-12 12:11:00	118812	2554	339	142	58	13	3	3
2015-06-12 12:12:00	118943	2526	356	162	51	14	3	0
2015-06-12 12:13:00	119966	2578	333	138	54	15	4	1
2015-06-12 12:14:00	120814	2669	345	144	45	5	0	0
2015-06-12 12:15:00	121147	2574	338	136	37	9	2	1
2015-06-12 12:16:00	121998	2692	329	133	36	4	1	0
2015-06-12 12:17:00	121462	2560	318	120	28	9	6	2
2015-06-12 12:18:00	121234	2583	275	95	22	7	3	1
2015-06-12 12:19:00	119806	2571	297	110	38	16	6	1
2015-06-12 12:20:00	119447	2513	299	109	23	7	2	1
2015-06-12 12:21:00	119664	2505	291	103	31	7	3	0
2015-06-12 12:22:00	118741	2500	275	101	20	5	3	2
2015-06-12 12:23:00	119121	2615	300	132	21	8	5	1
2015-06-12 12:24:00	119589	2590	336	110	23	5	0	0
2015-06-12 12:25:00	119003	2545	339	145	53	19	13	1
2015-06-12 12:26:00	119492	2539	315	137	52	23	6	1
2015-06-12 12:27:00	119551	2526	317	122	26	7	2	0
2015-06-12 12:28:00	119357	2564	303	122	39	11	2	1
2015-06-12 12:29:00	119785	2526	276	100	20	5	3	1
2015-06-12 12:30:00	120660	2519	307	107	27	6	1	0
2015-06-12 12:31:00	120384	2460	293	107	23	5	1	0
2015-06-12 12:32:00	120698	2563	300	102	27	7	2	1
2015-06-12 12:33:00	123379	2669	278	80	26	7	2	2
2015-06-12 12:34:00	124592	2538	287	93	20	2	0	0
2015-06-12 12:35:00	124775	2678	288	99	19	4	2	0
2015-06-12 12:36:00	125048	2662	331	126	34	10	5	0
2015-06-12 12:37:00	124999	2645	320	131	56	20	7	2
2015-06-12 12:38:00	126038	2700	380	171	69	26	10	1
2015-06-12 12:39:00	126016	3041	555	342	191	75	22	4
2015-06-12 12:40:00	152852	5391	1008	580	292	113	23	1
2015-06-12 12:41:00	140256	4334	888	523	252	80	20	2
2015-06-12 12:42:00	135772	3735	834	491	254	85	26	4
2015-06-12 12:43:00	132533	3473	647	371	179	62	21	5
2015-06-12 12:44:00	131186	3212	574	297	132	29	8	0
2015-06-12 12:45:00	130865	3103	473	224	94	26	14	5
2015-06-12 12:46:00	128338	2949	453	210	91	26	7	1
2015-06-12 12:47:00	128025	2833	401	155	62	18	4	1
2015-06-12 12:48:00	126964	2876	488	269	113	38	15	1
2015-06-12 12:49:00	127305	2887	492	268	121	48	17	2
2015-06-12 12:50:00	127626	2920	469	228	95	36	9	2
2015-06-12 12:51:00	127875	2815	398	191	76	24	7	2
2015-06-12 12:52:00	127491	2754	369	155	56	16	4	2
2015-06-12 12:53:00	129415	2750	339	155	54	14	3	0
2015-06-12 12:54:00	130928	2798	358	145	45	10	4	1
2015-06-12 12:55:00	131974	2831	328	106	24	5	3	1
2015-06-12 12:56:00	133959	2942	406	184	73	24	7	0
2015-06-12 12:57:00	134465	3084	422	182	76	22	8	2
2015-06-12 12:58:00	134774	3032	374	151	58	21	11	5
2015-06-12 12:59:00	135068	2985	393	168	46	14	5	1
2015-06-12 13:00:00	134401	2908	392	152	69	46	34	18
2015-06-12 13:01:00	135207	2961	347	145	60	30	18	8
2015-06-12 13:02:00	136465	2983	347	135	44	18	10	6
2015-06-12 13:03:00	139042	3041	311	108	29	9	5	1
2015-06-12 13:04:00	139861	2946	313	102	34	13	6	5
2015-06-12 13:05:00	141987	3010	320	90	24	7	2	0
2015-06-12 13:06:00	142014	3102	319	96	16	5	2	1
2015-06-12 13:07:00	142967	3065	347	128	25	5	2	0
2015-06-12 13:08:00	144050	3106	343	136	32	9	3	1
2015-06-12 13:09:00	145262	3140	302	119	37	7	3	1
2015-06-12 13:10:00	146958	3125	344	109	19	5	0	0
2015-06-12 13:11:00	148020	3177	366	127	29	10	2	0
2015-06-12 13:12:00	148944	3264	324	101	18	1	0	0
2015-06-12 13:13:00	148278	3136	333	106	17	6	2	0
2015-06-12 13:14:00	151216	3273	376	131	29	4	0	0
2015-06-12 13:15:00	152994	3298	424	174	59	19	5	2
2015-06-12 13:16:00	152957	3248	362	127	38	10	4	0
2015-06-12 13:17:00	152849	3294	383	129	36	11	3	0
2015-06-12 13:18:00	151849	3340	345	111	25	7	2	2
2015-06-12 13:19:00	151095	3209	334	99	22	4	3	1
2015-06-12 13:20:00	150624	3095	329	94	14	1	0	0
2015-06-12 13:21:00	148608	3227	311	102	18	0	0	0
2015-06-12 13:22:00	148906	3160	316	125	18	0	0	0
2015-06-12 13:23:00	148475	3088	291	99	28	7	0	0
2015-06-12 13:24:00	147820	3092	321	102	19	4	0	0
2015-06-12 13:25:00	146129	3044	333	114	27	3	0	0
2015-06-12 13:26:00	145156	2952	285	85	20	3	1	0
2015-06-12 13:27:00	145541	3063	321	106	15	3	0	0
2015-06-12 13:28:00	146024	3022	285	93	15	3	0	0
2015-06-12 13:29:00	146239	2925	281	89	7	0	0	0
2015-06-12 13:30:00	146178	3026	310	91	14	2	1	0
2015-06-12 13:31:00	147173	3159	315	115	16	3	0	0
2015-06-12 13:32:00	146188	3074	321	119	20	2	1	0
2015-06-12 13:33:00	145638	3088	311	100	11	1	1	0
2015-06-12 13:34:00	144679	3000	325	114	21	1	0	0
2015-06-12 13:35:00	144327	3067	306	101	19	4	3	1
2015-06-12 13:36:00	144473	2991	304	105	24	9	1	0
2015-06-12 13:37:00	144015	2995	310	91	14	1	0	0
2015-06-12 13:38:00	143737	2936	297	97	18	2	2	1
2015-06-12 13:39:00	143098	3000	295	88	11	4	2	1
2015-06-12 13:40:00	142988	2886	309	105	17	2	0	0
2015-06-12 13:41:00	142663	3037	285	103	22	2	0	0
2015-06-12 13:42:00	142457	3028	342	98	18	2	0	0
2015-06-12 13:43:00	142687	2941	283	103	16	1	1	0
2015-06-12 13:44:00	143073	2958	294	99	12	1	0	0
2015-06-12 13:45:00	143974	2826	302	104	19	2	0	0
2015-06-12 13:46:00	144369	2928	284	96	11	0	0	0
2015-06-12 13:47:00	145214	3112	286	85	13	2	0	0
2015-06-12 13:48:00	148675	3039	274	90	18	2	1	0
2015-06-12 13:49:00	150753	3093	299	89	20	4	1	0
2015-06-12 13:50:00	153623	3409	428	212	92	42	15	3
2015-06-12 13:51:00	154696	3238	447	215	101	32	10	2
2015-06-12 13:52:00	155548	3202	393	205	83	29	10	1
2015-06-12 13:53:00	155743	3080	327	142	54	18	6	2
2015-06-12 13:54:00	157099	3211	338	108	33	9	3	0
2015-06-12 13:55:00	156944	3273	332	110	29	6	1	0
2015-06-12 13:56:00	156990	3168	286	98	23	7	1	0
2015-06-12 13:57:00	157121	3203	296	91	13	4	1	0
2015-06-12 13:58:00	157849	3138	306	85	9	3	0	0
2015-06-12 13:59:00	158117	3184	256	70	16	2	0	0
2015-06-12 14:00:00	157579	3224	295	83	14	1	0	0
2015-06-12 14:01:00	158268	3205	294	79	8	0	0	0
2015-06-12 14:02:00	157611	3193	276	82	9	0	0	0
2015-06-12 14:03:00	158220	3103	274	79	2	0	0	0
2015-06-12 14:04:00	157643	3139	283	73	3	0	0	0
2015-06-12 14:05:00	156283	3121	265	75	12	0	0	0
2015-06-12 14:06:00	155537	3124	285	86	12	3	0	0
2015-06-12 14:07:00	154357	3102	266	79	17	1	0	0
2015-06-12 14:08:00	153824	3140	272	87	16	1	1	0
2015-06-12 14:09:00	154328	3074	246	80	11	2	0	0
2015-06-12 14:10:00	153997	3129	255	78	3	0	0	0
2015-06-12 14:11:00	154773	3019	262	85	8	2	0	0
2015-06-12 14:12:00	154778	3112	269	82	12	4	1	0
2015-06-12 14:13:00	154086	3088	237	75	14	0	0	0
2015-06-12 14:14:00	156761	3107	285	87	9	0	0	0
2015-06-12 14:15:00	156589	3198	254	69	9	1	0	0
2015-06-12 14:16:00	158368	3129	263	81	9	1	0	0
2015-06-12 14:17:00	158367	3205	269	81	9	0	0	0
2015-06-12 14:18:00	158731	3195	243	76	8	0	0	0
2015-06-12 14:19:00	158781	3223	240	70	12	0	0	0
2015-06-12 14:20:00	158653	3162	247	54	6	0	0	0
2015-06-12 14:21:00	158218	3236	266	79	9	1	0	0
2015-06-12 14:22:00	158570	3122	250	84	12	1	0	0
2015-06-12 14:23:00	158874	3282	275	71	9	0	0	0
2015-06-12 14:24:00	159415	3170	265	87	18	1	0	0
2015-06-12 14:25:00	160118	3155	249	78	9	0	0	0
2015-06-12 14:26:00	157833	3101	253	70	11	0	0	0
2015-06-12 14:27:00	147118	2832	219	56	4	1	1	1
2015-06-12 14:28:00	137525	2618	227	84	15	1	0	0
2015-06-12 14:29:00	121491	2248	243	77	11	1	0	0
2015-06-12 14:30:00	111631	2043	214	65	13	2	0	0
2015-06-12 14:31:00	109069	1935	190	63	6	0	0	0
2015-06-12 14:32:00	116006	2063	198	59	7	0	0	0
2015-06-12 14:33:00	126080	2186	187	64	11	0	0	0
2015-06-12 14:34:00	128031	2294	216	68	12	1	0	0
2015-06-12 14:35:00	129777	2273	214	59	11	0	0	0
2015-06-12 14:36:00	131143	2413	254	86	10	1	0	0
2015-06-12 14:37:00	133322	2336	180	52	8	1	0	0
2015-06-12 14:38:00	134865	2341	208	59	7	0	0	0
2015-06-12 14:39:00	135805	2471	213	53	5	0	0	0
2015-06-12 14:40:00	136141	2383	215	72	15	0	0	0
2015-06-12 14:41:00	135158	2412	213	64	12	1	0	0
2015-06-12 14:42:00	133435	2302	222	77	7	0	0	0
2015-06-12 14:43:00	133260	2347	269	87	20	0	0	0
2015-06-12 14:44:00	131749	2381	243	89	14	3	0	0
2015-06-12 14:45:00	130285	2371	238	93	15	0	0	0
2015-06-12 14:46:00	129531	2318	201	66	11	2	0	0
2015-06-12 14:47:00	129645	2281	244	81	9	0	0	0
2015-06-12 14:48:00	130332	2284	218	75	10	1	0	0
2015-06-12 14:49:00	129863	2335	200	67	6	0	0	0
2015-06-12 14:50:00	132051	2366	227	74	10	1	0	0
2015-06-12 14:51:00	131198	2330	222	79	14	0	0	0
2015-06-12 14:52:00	132488	2422	229	70	13	3	1	0
2015-06-12 14:53:00	133280	2361	220	70	10	1	0	0
2015-06-12 14:54:00	132470	2354	220	70	8	0	0	0
2015-06-12 14:55:00	131616	2372	234	71	10	1	0	0
2015-06-12 14:56:00	130299	2420	247	71	11	1	0	0
2015-06-12 14:57:00	129638	2328	241	78	14	0	0	0
2015-06-12 14:58:00	128357	2458	226	79	16	2	0	0
2015-06-12 14:59:00	127918	2336	237	81	18	1	0	0
2015-06-12 15:00:00	126928	2301	220	65	10	0	0	0
2015-06-12 15:01:00	127577	2494	257	76	16	3	0	0
2015-06-12 15:02:00	126460	2378	237	78	13	2	0	0
2015-06-12 15:03:00	124290	2304	220	65	9	0	0	0
2015-06-12 15:04:00	123316	2296	221	64	6	0	0	0
2015-06-12 15:05:00	122335	2322	229	73	10	1	0	0
2015-06-12 15:06:00	123012	2243	191	64	12	0	0	0
2015-06-12 15:07:00	121846	2261	218	67	10	0	0	0
2015-06-12 15:08:00	122166	2396	254	89	15	1	0	0
2015-06-12 15:09:00	122292	2309	236	67	13	1	0	0
2015-06-12 15:10:00	121576	2331	266	88	19	0	0	0
2015-06-12 15:11:00	125199	2346	208	67	9	0	0	0
2015-06-12 15:12:00	127008	2403	246	81	16	2	0	0
2015-06-12 15:13:00	127340	2393	243	78	17	0	0	0
2015-06-12 15:14:00	127788	2485	243	62	9	1	0	0
2015-06-12 15:15:00	128282	2357	202	68	6	0	0	0
2015-06-12 15:16:00	128675	2466	228	73	10	2	0	0
2015-06-12 15:17:00	128904	2363	223	76	10	2	0	0
2015-06-12 15:18:00	129851	2364	250	71	11	0	0	0
2015-06-12 15:19:00	129609	2428	232	69	12	1	0	0
2015-06-12 15:20:00	131324	2502	243	93	13	2	0	0
2015-06-12 15:21:00	131110	2467	244	84	9	2	0	0
2015-06-12 15:22:00	131560	2575	250	84	14	1	0	0
2015-06-12 15:23:00	133240	2568	245	85	17	3	0	0
2015-06-12 15:24:00	133307	2645	263	76	5	1	0	0
2015-06-12 15:25:00	134321	2684	273	76	9	0	0	0
2015-06-12 15:26:00	134692	2663	243	82	14	3	0	0
2015-06-12 15:27:00	135142	2701	259	89	10	1	0	0
2015-06-12 15:28:00	135146	2711	226	74	14	2	0	0
2015-06-12 15:29:00	136934	2584	253	76	6	0	0	0
2015-06-12 15:30:00	138229	2793	241	71	13	1	0	0
2015-06-12 15:31:00	138667	2649	223	75	13	1	0	0
2015-06-12 15:32:00	138881	2806	244	89	13	0	0	0
2015-06-12 15:33:00	140141	2713	260	78	11	2	0	0
2015-06-12 15:34:00	141198	2794	231	79	13	1	0	0
2015-06-12 15:35:00	143091	2821	255	86	14	1	0	0
2015-06-12 15:36:00	144686	2839	248	87	16	2	0	0
2015-06-12 15:37:00	146570	2957	233	81	12	2	1	0
2015-06-12 15:38:00	147697	3058	255	61	5	0	0	0
2015-06-12 15:39:00	148237	3045	245	86	18	0	0	0
2015-06-12 15:40:00	149186	3034	255	75	12	0	0	0
2015-06-12 15:41:00	149137	3080	255	73	10	0	0	0
2015-06-12 15:42:00	150807	2992	275	94	14	1	0	0
2015-06-12 15:43:00	151026	3062	274	72	8	1	0	0
2015-06-12 15:44:00	151961	3044	254	70	14	0	0	0
2015-06-12 15:45:00	152849	3172	306	91	9	1	0	0
2015-06-12 15:46:00	152372	3092	245	77	12	0	0	0
2015-06-12 15:47:00	152840	3107	268	80	21	4	0	0
2015-06-12 15:48:00	152696	3149	260	75	12	1	0	0
2015-06-12 15:49:00	152085	3133	267	83	13	0	0	0
2015-06-12 15:50:00	152398	3113	266	91	14	0	0	0
2015-06-12 15:51:00	152433	3144	270	91	9	1	0	0
2015-06-12 15:52:00	152964	3064	262	78	16	0	0	0
2015-06-12 15:53:00	151579	3084	269	89	10	0	0	0
2015-06-12 15:54:00	152727	3070	260	81	7	1	0	0
2015-06-12 15:55:00	150970	2999	281	85	7	0	0	0
2015-06-12 15:56:00	150866	3009	284	90	15	0	0	0
2015-06-12 15:57:00	149303	2907	254	75	6	1	0	0
2015-06-12 15:58:00	148380	2938	241	87	11	1	0	0
2015-06-12 15:59:00	148567	3011	261	79	8	3	0	0
2015-06-12 16:00:00	148531	3051	288	91	12	1	0	0
2015-06-12 16:01:00	147915	3006	250	65	10	2	0	0
2015-06-12 16:02:00	148867	3011	263	84	12	2	0	0
2015-06-12 16:03:00	148507	2860	248	78	9	0	0	0
2015-06-12 16:04:00	148770	2898	234	74	15	3	0	0
2015-06-12 16:05:00	147822	3000	255	86	13	0	0	0
2015-06-12 16:06:00	146932	3045	257	78	11	1	0	0
2015-06-12 16:07:00	147714	2920	273	87	12	3	1	1
2015-06-12 16:08:00	146094	2831	264	97	18	2	0	0
2015-06-12 16:09:00	340533	21432	1954	712	161	21	2	0
2015-06-12 16:10:00	885568	93918	8813	3424	949	142	20	1
2015-06-12 16:11:00	810418	80026	6900	2634	684	94	9	0
2015-06-12 16:12:00	696419	60263	4928	1873	475	66	7	0
2015-06-12 16:13:00	606469	47278	4061	1557	386	50	4	0
2015-06-12 16:14:00	541866	38889	3220	1218	301	33	6	0
2015-06-12 16:15:00	486741	31802	2428	859	213	21	2	0
2015-06-12 16:16:00	440913	26785	2000	740	168	18	1	0
2015-06-12 16:17:00	404745	23138	1632	528	107	8	0	0
2015-06-12 16:18:00	376347	20049	1414	436	82	8	0	0
2015-06-12 16:19:00	347167	17280	1182	369	63	9	1	0
2015-06-12 16:20:00	320623	15157	1000	281	59	7	1	0
2015-06-12 16:21:00	301010	13549	836	275	59	6	1	0
2015-06-12 16:22:00	286248	12127	763	231	32	2	0	0
2015-06-12 16:23:00	275945	11239	784	241	29	1	0	0
2015-06-12 16:24:00	260688	10383	707	199	35	2	1	0
2015-06-12 16:25:00	248345	9230	666	195	36	5	1	0
2015-06-12 16:26:00	236338	8418	590	177	24	0	0	0
2015-06-12 16:27:00	224204	7802	513	149	23	2	1	0
2015-06-12 16:28:00	214806	7073	522	159	22	3	1	0
2015-06-12 16:29:00	206365	6364	417	126	23	0	0	0
2015-06-12 16:30:00	197676	6029	403	123	20	2	0	0
2015-06-12 16:31:00	190764	5511	414	130	25	2	1	0
2015-06-12 16:32:00	184625	5228	387	115	16	1	1	0
2015-06-12 16:33:00	179677	4835	345	115	19	4	2	0
2015-06-12 16:34:00	175426	4529	337	107	14	0	0	0
2015-06-12 16:35:00	170233	4245	327	108	23	0	0	0
2015-06-12 16:36:00	167484	4047	291	84	15	2	0	0
2015-06-12 16:37:00	164980	3975	309	89	15	1	1	0
2015-06-12 16:38:00	161302	3782	298	88	14	0	0	0
2015-06-12 16:39:00	159263	3704	304	95	14	2	1	0
2015-06-12 16:40:00	156927	3592	282	82	16	0	0	0
2015-06-12 16:41:00	157081	3516	292	87	16	4	0	0
2015-06-12 16:42:00	155145	3392	258	72	8	1	0	0
2015-06-12 16:43:00	153331	3344	282	73	11	0	0	0
2015-06-12 16:44:00	152149	3248	270	100	17	2	0	0
2015-06-12 16:45:00	151584	3226	307	95	13	2	0	0
2015-06-12 16:46:00	150814	3260	285	76	6	0	0	0
2015-06-12 16:47:00	148620	3078	262	88	15	2	0	0
2015-06-12 16:48:00	147895	3000	230	73	12	1	0	0
2015-06-12 16:49:00	146436	2929	259	80	11	1	0	0
2015-06-12 16:50:00	146302	2990	250	82	15	1	0	0
2015-06-12 16:51:00	144979	2849	253	83	14	0	0	0
2015-06-12 16:52:00	144046	2895	268	106	19	1	0	0
2015-06-12 16:53:00	143252	2852	250	85	19	2	1	0
2015-06-12 16:54:00	142329	2864	249	67	11	0	0	0
2015-06-12 16:55:00	141971	2724	236	71	17	0	0	0
2015-06-12 16:56:00	141599	2683	232	77	10	0	0	0
2015-06-12 16:57:00	141331	2789	293	86	13	2	1	0
2015-06-12 16:58:00	140356	2847	259	86	13	1	1	0
2015-06-12 16:59:00	139411	2755	237	90	14	1	0	0
2015-06-12 17:00:00	138007	2726	231	66	13	2	0	0
2015-06-12 17:01:00	137456	2719	255	82	16	1	0	0
2015-06-12 17:02:00	136875	2623	266	90	16	3	1	0
2015-06-12 17:03:00	136846	2653	244	76	11	2	0	0
2015-06-12 17:04:00	137032	2684	252	73	8	2	1	0
2015-06-12 17:05:00	137708	2540	245	75	10	1	0	0
2015-06-12 17:06:00	139000	2598	267	78	13	0	0	0
2015-06-12 17:07:00	139431	2781	252	91	15	5	2	0
2015-06-12 17:08:00	139748	2580	216	66	5	1	0	0
2015-06-12 17:09:00	139467	2605	260	79	16	1	0	0
2015-06-12 17:10:00	138812	2563	238	77	18	4	0	0
2015-06-12 17:11:00	139690	2617	255	94	16	3	1	0
2015-06-12 17:12:00	139944	2702	252	87	12	1	0	0
2015-06-12 17:13:00	140113	2623	228	73	13	3	0	0
2015-06-12 17:14:00	139986	2639	255	72	10	1	0	0
2015-06-12 17:15:00	139272	2681	250	81	7	0	0	0
2015-06-12 17:16:00	139760	2684	225	78	16	2	1	1
2015-06-12 17:17:00	140908	2755	250	76	10	1	1	0
2015-06-12 17:18:00	141501	2606	263	81	16	3	0	0
2015-06-12 17:19:00	141408	2691	248	81	17	2	1	0
2015-06-12 17:20:00	142029	2778	259	77	12	2	0	0
2015-06-12 17:21:00	141979	2802	259	86	18	3	0	0
2015-06-12 17:22:00	142647	2786	277	86	15	1	0	0
2015-06-12 17:23:00	142304	2631	273	93	24	1	0	0
2015-06-12 17:24:00	142869	2664	239	80	9	2	0	0
2015-06-12 17:25:00	141284	2755	329	163	72	25	10	2
2015-06-12 17:26:00	139660	2992	532	294	143	55	15	4
2015-06-12 17:27:00	139746	2826	436	215	102	34	8	2
2015-06-12 17:28:00	139525	2821	332	153	65	16	5	1
2015-06-12 17:29:00	139555	2649	312	138	51	13	6	1
2015-06-12 17:30:00	139099	2784	287	119	39	10	2	0
2015-06-12 17:31:00	138750	2634	296	127	39	6	1	0
2015-06-12 17:32:00	137918	2785	291	107	22	6	2	1
2015-06-12 17:33:00	138556	2660	253	91	25	5	2	1
2015-06-12 17:34:00	139499	2716	267	100	29	4	1	0
2015-06-12 17:35:00	139835	2626	237	79	16	5	2	1
2015-06-12 17:36:00	139662	2716	295	112	25	6	3	1
2015-06-12 17:37:00	139686	2688	335	151	47	13	3	0
2015-06-12 17:38:00	139886	2823	342	154	63	24	13	1
2015-06-12 17:39:00	141198	2715	330	156	58	17	6	2
2015-06-12 17:40:00	141516	2999	393	199	92	28	10	2
2015-06-12 17:41:00	141603	2990	472	255	131	50	15	3
2015-06-12 17:42:00	140267	3031	470	264	139	46	20	2
2015-06-12 17:43:00	140771	2885	394	191	77	28	9	1
2015-06-12 17:44:00	141389	2853	360	162	71	25	6	2
2015-06-12 17:45:00	142993	2844	307	138	41	14	5	2
2015-06-12 17:46:00	141728	2740	310	115	29	9	1	0
2015-06-12 17:47:00	141095	2736	266	90	19	5	1	0
2015-06-12 17:48:00	141296	2631	254	96	19	2	1	0
2015-06-12 17:49:00	140571	2761	261	95	15	2	0	0
2015-06-12 17:50:00	141433	2690	243	105	17	1	0	0
2015-06-12 17:51:00	141201	2793	262	83	13	1	0	0
2015-06-12 17:52:00	141597	2717	262	87	14	2	0	0
2015-06-12 17:53:00	142200	2855	286	87	10	0	0	0
2015-06-12 17:54:00	142517	2769	259	82	13	3	0	0
2015-06-12 17:55:00	141928	2717	278	88	18	2	0	0
2015-06-12 17:56:00	142276	2830	303	96	18	2	0	0
2015-06-12 17:57:00	141431	2594	232	78	11	1	0	0
2015-06-12 17:58:00	133097	2405	216	79	16	2	0	0
2015-06-12 17:59:00	128199	2335	182	57	10	3	1	0
2015-06-12 18:00:00	124356	2180	188	71	19	5	1	0
2015-06-12 18:01:00	121590	2127	160	46	12	2	0	0
2015-06-12 18:02:00	118927	1963	166	62	14	1	0	0
2015-06-12 18:03:00	116392	1880	136	43	7	1	0	0
2015-06-12 18:04:00	114635	1836	153	50	12	1	0	0
2015-06-12 18:05:00	112778	1745	126	40	4	0	0	0
2015-06-12 18:06:00	111621	1784	142	42	2	1	0	0
2015-06-12 18:07:00	109111	1706	104	31	4	1	0	0
2015-06-12 18:08:00	108201	1709	130	40	9	2	1	0
2015-06-12 18:09:00	106400	1635	110	33	8	1	0	0
2015-06-12 18:10:00	104686	1567	110	28	2	0	0	0
2015-06-12 18:11:00	103276	1591	106	40	5	0	0	0
2015-06-12 18:12:00	101763	1543	107	27	7	1	0	0
2015-06-12 18:13:00	100492	1493	102	34	4	2	1	0
2015-06-12 18:14:00	99540	1464	99	26	8	0	0	0
2015-06-12 18:15:00	98840	1363	93	22	3	0	0	0
2015-06-12 18:16:00	97064	1437	82	25	6	1	0	0
2015-06-12 18:17:00	96083	1406	114	31	4	0	0	0
2015-06-12 18:18:00	95299	1352	97	34	4	0	0	0
2015-06-12 18:19:00	94712	1397	108	31	4	0	0	0
2015-06-12 18:20:00	93627	1383	92	16	3	0	0	0
2015-06-12 18:21:00	92322	1402	104	26	1	1	0	0
2015-06-12 18:22:00	91889	1348	97	30	5	1	0	0
2015-06-12 18:23:00	91460	1298	84	24	4	1	0	0
2015-06-12 18:24:00	90651	1322	93	22	3	2	0	0
2015-06-12 18:25:00	90638	1292	87	26	6	1	0	0
2015-06-12 18:26:00	90516	1328	102	37	12	0	0	0
2015-06-12 18:27:00	90680	1260	79	21	3	0	0	0
2015-06-12 18:28:00	89075	1262	77	25	4	2	0	0
2015-06-12 18:29:00	88442	1341	90	22	4	1	0	0
2015-06-12 18:30:00	87847	1271	86	22	4	0	0	0
2015-06-12 18:31:00	87464	1242	87	18	1	0	0	0
2015-06-12 18:32:00	87570	1240	87	15	7	3	1	0
2015-06-12 18:33:00	86408	1200	75	26	3	1	0	0
2015-06-12 18:34:00	86217	1224	78	25	1	0	0	0
2015-06-12 18:35:00	85992	1229	83	27	3	0	0	0
2015-06-12 18:36:00	85291	1243	96	29	5	0	0	0
2015-06-12 18:37:00	85481	1185	85	20	3	0	0	0
2015-06-12 18:38:00	84741	1283	82	23	3	0	0	0
2015-06-12 18:39:00	84398	1193	80	17	0	0	0	0
2015-06-12 18:40:00	84392	1233	75	28	3	1	0	0
2015-06-12 18:41:00	83990	1261	92	27	4	0	0	0
2015-06-12 18:42:00	83816	1371	96	26	5	1	0	0
2015-06-12 18:43:00	84260	1371	100	27	4	0	0	0
2015-06-12 18:44:00	83560	1322	87	27	3	0	0	0
2015-06-12 18:45:00	82342	1283	88	20	5	0	0	0
2015-06-12 18:46:00	82157	1300	87	25	3	0	0	0
2015-06-12 18:47:00	82106	1275	79	24	2	0	0	0
2015-06-12 18:48:00	81352	1320	105	24	5	0	0	0
2015-06-12 18:49:00	80823	1281	93	21	3	0	0	0
2015-06-12 18:50:00	80245	1279	90	26	3	1	0	0
2015-06-12 18:51:00	80344	1323	96	27	4	0	0	0
2015-06-12 18:52:00	79404	1302	94	28	2	0	0	0
2015-06-12 18:53:00	79595	1300	102	23	2	0	0	0
2015-06-12 18:54:00	79023	1265	72	23	3	0	0	0
2015-06-12 18:55:00	77864	1305	89	32	7	1	0	0
2015-06-12 18:56:00	77339	1266	78	13	1	0	0	0
2015-06-12 18:57:00	76945	1191	79	19	4	0	0	0
2015-06-12 18:58:00	76731	1227	78	19	2	0	0	0
2015-06-12 18:59:00	75759	1227	69	16	3	1	0	0
2015-06-12 19:00:00	76511	1274	102	27	6	1	0	0
2015-06-12 19:01:00	75733	1218	75	15	6	1	1	0
2015-06-12 19:02:00	75322	1223	84	22	4	1	0	0
2015-06-12 19:03:00	75583	1244	73	28	6	1	0	0
2015-06-12 19:04:00	75578	1241	85	32	8	1	1	0
2015-06-12 19:05:00	76308	1278	103	32	5	0	0	0
2015-06-12 19:06:00	76308	1243	98	23	10	1	0	0
2015-06-12 19:07:00	76514	1246	103	36	12	3	1	0
2015-06-12 19:08:00	76348	1291	102	28	7	0	0	0
2015-06-12 19:09:00	76137	1270	111	36	11	3	0	0
2015-06-12 19:10:00	76728	1250	104	36	14	3	0	0
2015-06-12 19:11:00	76442	1302	108	38	11	1	0	0
2015-06-12 19:12:00	76304	1325	99	33	9	1	0	0
2015-06-12 19:13:00	76420	1276	121	40	11	2	0	0
2015-06-12 19:14:00	76769	1348	120	44	15	1	0	0
2015-06-12 19:15:00	76990	1327	130	42	11	2	1	0
2015-06-12 19:16:00	77306	1328	136	59	22	4	1	0
2015-06-12 19:17:00	77543	1367	109	41	13	0	0	0
2015-06-12 19:18:00	77785	1308	132	39	7	1	0	0
2015-06-12 19:19:00	78267	1390	113	44	15	2	0	0
2015-06-12 19:20:00	78851	1410	138	48	8	0	0	0
2015-06-12 19:21:00	79308	1453	153	71	19	3	0	0
2015-06-12 19:22:00	79684	1450	129	49	11	0	0	0
2015-06-12 19:23:00	80509	1466	172	82	23	3	0	0
2015-06-12 19:24:00	79983	1491	170	65	19	3	0	0
2015-06-12 19:25:00	80962	1457	152	54	17	3	0	0
2015-06-12 19:26:00	81671	1449	160	74	24	4	0	0
2015-06-12 19:27:00	81381	1567	192	86	33	8	2	0
2015-06-12 19:28:00	82328	1577	186	78	30	3	1	0
2015-06-12 19:29:00	82589	1613	165	63	19	5	1	0
2015-06-12 19:30:00	83226	1589	200	86	30	2	1	0
2015-06-12 19:31:00	84139	1627	171	71	28	2	0	0
2015-06-12 19:32:00	84178	1706	201	72	25	5	0	0
2015-06-12 19:33:00	85057	1672	180	74	16	5	0	0
2015-06-12 19:34:00	85892	1698	198	97	24	3	0	0
2015-06-12 19:35:00	85948	1720	205	77	19	1	0	0
2015-06-12 19:36:00	86444	1653	223	92	27	6	1	0
2015-06-12 19:37:00	86696	1731	222	95	34	6	1	0
2015-06-12 19:38:00	87918	1841	238	98	30	12	1	0
2015-06-12 19:39:00	87761	1821	214	78	25	4	0	0
2015-06-12 19:40:00	87551	1741	217	100	33	11	2	0
2015-06-12 19:41:00	87819	1682	218	103	29	2	1	0
2015-06-12 19:42:00	88568	1847	226	102	32	3	0	0
2015-06-12 19:43:00	88094	1757	231	99	25	7	1	0
2015-06-12 19:44:00	88814	1809	241	104	36	8	2	0
2015-06-12 19:45:00	89568	1948	218	101	31	3	0	0
2015-06-12 19:46:00	89852	1791	235	90	26	4	0	0
2015-06-12 19:47:00	90145	1846	243	105	30	6	0	0
2015-06-12 19:48:00	90285	1842	228	106	30	3	0	0
2015-06-12 19:49:00	90466	1758	229	103	24	0	0	0
2015-06-12 19:50:00	90330	1801	237	112	34	10	1	0
2015-06-12 19:51:00	90743	1836	207	96	28	4	0	0
2015-06-12 19:52:00	91341	1827	242	103	39	4	0	0
2015-06-12 19:53:00	91188	1937	256	106	28	10	0	0
2015-06-12 19:54:00	91990	1934	243	115	27	2	0	0
2015-06-12 19:55:00	91364	1964	238	104	29	4	0	0
2015-06-12 19:56:00	92345	1948	290	125	37	6	0	0
2015-06-12 19:57:00	92620	1938	229	103	26	3	0	0
2015-06-12 19:58:00	93889	1994	260	111	32	4	0	0
2015-06-12 19:59:00	93759	1986	283	129	33	4	1	0
2015-06-12 20:00:00	93205	2016	306	111	36	6	2	0
2015-06-12 20:01:00	93335	2002	300	140	34	3	0	0
2015-06-12 20:02:00	93834	1999	260	103	33	9	1	0
2015-06-12 20:03:00	94448	1958	276	121	33	4	0	0
2015-06-12 20:04:00	94819	2048	288	125	32	7	1	0
2015-06-12 20:05:00	94483	2048	277	113	40	5	2	0
2015-06-12 20:06:00	94701	2136	273	130	34	5	1	0
2015-06-12 20:07:00	94415	2020	283	128	37	4	2	0
2015-06-12 20:08:00	94791	2100	328	140	36	5	0	0
2015-06-12 20:09:00	94746	2070	291	136	40	4	1	0
2015-06-12 20:10:00	95524	2042	307	127	38	7	2	0
2015-06-12 20:11:00	95873	2086	285	125	34	7	1	0
2015-06-12 20:12:00	96848	2191	300	135	37	4	1	0
2015-06-12 20:13:00	95970	2097	287	138	40	6	0	0
2015-06-12 20:14:00	96220	2039	280	133	49	10	1	0
2015-06-12 20:15:00	96870	2144	330	144	35	4	0	0
2015-06-12 20:16:00	96517	2178	309	125	37	3	1	0
2015-06-12 20:17:00	96664	2217	353	172	60	12	3	0
2015-06-12 20:18:00	96742	2169	306	129	38	7	1	0
2015-06-12 20:19:00	97265	2165	333	148	39	7	0	0
2015-06-12 20:20:00	96961	2146	314	149	45	6	1	0
2015-06-12 20:21:00	97166	2219	316	136	44	6	1	0
2015-06-12 20:22:00	97755	2145	295	120	35	5	0	0
2015-06-12 20:23:00	97324	2185	309	139	31	9	0	0
2015-06-12 20:24:00	98252	2228	314	143	40	3	1	0
2015-06-12 20:25:00	98079	2226	333	140	40	7	0	0
2015-06-12 20:26:00	98854	2223	324	157	53	3	1	0
2015-06-12 20:27:00	99024	2190	289	121	35	6	1	0
2015-06-12 20:28:00	98648	2264	333	149	35	4	0	0
2015-06-12 20:29:00	99624	2215	314	144	36	7	0	0
2015-06-12 20:30:00	99648	2331	330	157	43	6	0	0
2015-06-12 20:31:00	99890	2323	315	139	32	5	0	0
2015-06-12 20:32:00	100027	2401	341	143	34	3	0	0
2015-06-12 20:33:00	100346	2380	329	150	45	3	0	0
2015-06-12 20:34:00	100354	2287	327	149	50	7	1	0
2015-06-12 20:35:00	100466	2322	355	175	57	6	0	0
2015-06-12 20:36:00	101010	2339	346	169	52	6	4	0
2015-06-12 20:37:00	101537	2421	356	158	45	7	0	0
2015-06-12 20:38:00	101099	2350	345	153	41	6	2	0
2015-06-12 20:39:00	100836	2374	351	158	37	6	1	0
2015-06-12 20:40:00	101397	2390	349	149	38	6	1	0
2015-06-12 20:41:00	101616	2486	351	162	42	4	1	0
2015-06-12 20:42:00	101930	2444	362	163	46	6	0	0
2015-06-12 20:43:00	102637	2404	316	124	22	4	1	0
2015-06-12 20:44:00	102108	2552	380	164	48	7	1	1
2015-06-12 20:45:00	102295	2482	347	155	43	10	2	0
2015-06-12 20:46:00	103053	2574	328	146	44	10	0	0
2015-06-12 20:47:00	102727	2452	360	162	38	4	0	0
2015-06-12 20:48:00	103462	2560	365	158	47	6	2	0
2015-06-12 20:49:00	103453	2516	368	157	37	2	0	0
2015-06-12 20:50:00	102749	2404	363	155	30	1	0	0
2015-06-12 20:51:00	103594	2490	299	135	32	5	0	0
2015-06-12 20:52:00	104178	2514	371	159	45	5	0	0
2015-06-12 20:53:00	104076	2444	383	181	40	4	1	0
2015-06-12 20:54:00	104174	2606	363	143	40	2	1	0
2015-06-12 20:55:00	104480	2530	379	171	48	7	0	0
2015-06-12 20:56:00	103715	2534	401	163	46	5	1	0
2015-06-12 20:57:00	103813	2569	372	157	39	9	4	1
2015-06-12 20:58:00	103728	2473	372	145	44	5	0	0
2015-06-12 20:59:00	103875	2587	380	163	52	7	1	0
2015-06-12 21:00:00	104771	2714	402	170	42	5	0	0
2015-06-12 21:01:00	105074	2655	450	188	44	1	0	0
2015-06-12 21:02:00	104307	2571	363	167	44	6	0	0
2015-06-12 21:03:00	104873	2531	380	170	42	7	2	0
2015-06-12 21:04:00	104577	2598	380	154	42	4	2	0
2015-06-12 21:05:00	104996	2596	395	165	62	9	0	0
2015-06-12 21:06:00	105651	2618	430	173	51	4	1	0
2015-06-12 21:07:00	105485	2677	403	184	39	2	0	0
2015-06-12 21:08:00	105838	2665	425	173	44	4	0	0
2015-06-12 21:09:00	106243	2662	408	168	39	2	0	0
2015-06-12 21:10:00	105578	2686	368	158	37	4	1	0
2015-06-12 21:11:00	105665	2671	390	163	40	5	0	0
2015-06-12 21:12:00	105662	2683	444	211	62	4	0	0
2015-06-12 21:13:00	105499	2538	374	149	32	3	0	0
2015-06-12 21:14:00	106321	2738	395	171	39	1	0	0
2015-06-12 21:15:00	105906	2606	374	174	57	10	0	0
2015-06-12 21:16:00	107187	2718	423	195	51	9	0	0
2015-06-12 21:17:00	105872	2674	387	162	42	6	0	0
2015-06-12 21:18:00	106452	2588	392	160	43	4	1	0
2015-06-12 21:19:00	106467	2651	360	140	41	0	0	0
2015-06-12 21:20:00	107498	2713	403	161	40	5	0	0
2015-06-12 21:21:00	107243	2682	398	169	43	3	0	0
2015-06-12 21:22:00	107305	2792	460	194	52	3	0	0
2015-06-12 21:23:00	107519	2645	411	166	46	6	0	0
2015-06-12 21:24:00	107630	2744	413	183	41	2	1	0
2015-06-12 21:25:00	107746	2661	377	150	41	5	0	0
2015-06-12 21:26:00	108318	2664	409	162	51	10	0	0
2015-06-12 21:27:00	107857	2814	419	173	42	5	0	0
2015-06-12 21:28:00	108001	2812	393	174	44	8	0	0
2015-06-12 21:29:00	107906	2761	403	169	52	8	2	0
2015-06-12 21:30:00	108688	2782	408	167	43	4	0	0
2015-06-12 21:31:00	108742	2871	409	171	42	6	0	0
2015-06-12 21:32:00	109167	2918	454	218	46	7	2	0
2015-06-12 21:33:00	109218	2775	405	160	37	1	0	0
2015-06-12 21:34:00	108995	2780	402	185	49	7	1	1
2015-06-12 21:35:00	108771	2851	426	183	48	5	0	0
2015-06-12 21:36:00	109155	2878	447	188	44	4	1	0
2015-06-12 21:37:00	108687	2911	437	189	28	2	0	0
2015-06-12 21:38:00	109629	2775	436	179	49	3	0	0
2015-06-12 21:39:00	109247	2782	436	175	39	4	1	0
2015-06-12 21:40:00	109118	2858	401	178	35	5	2	0
2015-06-12 21:41:00	109913	2762	395	166	38	5	0	0
2015-06-12 21:42:00	108946	2824	459	178	48	5	0	0
2015-06-12 21:43:00	109289	2714	461	190	54	7	1	0
2015-06-12 21:44:00	109267	2797	414	187	40	5	0	0
2015-06-12 21:45:00	109618	2781	398	167	48	6	0	0
2015-06-12 21:46:00	109635	2883	431	198	55	7	1	0
2015-06-12 21:47:00	110070	2810	426	194	54	5	0	0
2015-06-12 21:48:00	110228	2885	462	193	56	7	2	0
2015-06-12 21:49:00	110215	2890	421	171	48	6	1	0
2015-06-12 21:50:00	109742	2890	442	173	38	6	1	0
2015-06-12 21:51:00	110227	2868	427	183	56	4	0	0
2015-06-12 21:52:00	109333	2913	450	176	44	8	2	0
2015-06-12 21:53:00	109721	2806	436	183	45	6	1	0
2015-06-12 21:54:00	108422	2794	434	196	44	5	0	0
2015-06-12 21:55:00	109757	2907	435	168	43	5	0	0
2015-06-12 21:56:00	109203	2822	445	186	35	5	0	0
2015-06-12 21:57:00	110498	3027	463	205	54	4	1	0
2015-06-12 21:58:00	109622	2857	437	188	51	8	0	0
2015-06-12 21:59:00	109156	2865	444	191	47	7	0	0
2015-06-12 22:00:00	110618	2889	429	178	37	9	1	0
2015-06-12 22:01:00	109722	2906	436	181	43	3	0	0
2015-06-12 22:02:00	110577	2877	455	193	50	6	0	0
2015-06-12 22:03:00	110197	2855	438	193	52	5	0	0
2015-06-12 22:04:00	110178	2871	466	200	45	6	1	0
2015-06-12 22:05:00	110559	2915	445	195	52	5	1	0
2015-06-12 22:06:00	109804	2906	444	170	49	1	0	0
2015-06-12 22:07:00	111387	2997	434	178	37	4	0	0
2015-06-12 22:08:00	110548	2860	429	177	54	13	1	0
2015-06-12 22:09:00	110154	2919	420	183	37	11	1	0
2015-06-12 22:10:00	111286	2963	472	217	46	4	1	0
2015-06-12 22:11:00	111293	3022	478	209	47	2	0	0
2015-06-12 22:12:00	110766	2891	446	187	41	6	1	0
2015-06-12 22:13:00	110968	2870	475	190	47	5	0	0
2015-06-12 22:14:00	111158	2919	421	182	48	6	0	0
2015-06-12 22:15:00	111572	2898	455	189	52	3	0	0
2015-06-12 22:16:00	110772	2860	440	200	52	6	1	0
2015-06-12 22:17:00	111234	2983	452	215	61	6	0	0
2015-06-12 22:18:00	111134	2949	423	159	46	1	0	0
2015-06-12 22:19:00	111460	2936	432	176	39	8	1	0
2015-06-12 22:20:00	111255	2985	483	204	47	10	0	0
2015-06-12 22:21:00	110887	2887	470	213	57	5	0	0
2015-06-12 22:22:00	110709	2904	435	188	49	4	0	0
2015-06-12 22:23:00	110834	2931	471	208	50	4	1	0
2015-06-12 22:24:00	110764	2831	448	190	50	2	0	0
2015-06-12 22:25:00	111292	2801	391	171	44	4	0	0
2015-06-12 22:26:00	110501	2764	410	187	55	2	1	0
2015-06-12 22:27:00	110371	2918	455	204	50	3	0	0
2015-06-12 22:28:00	111132	2859	426	183	44	4	0	0
2015-06-12 22:29:00	111692	2839	468	202	59	12	4	0
2015-06-12 22:30:00	110787	2941	431	191	46	7	1	0
2015-06-12 22:31:00	111362	2839	424	169	49	4	2	0
2015-06-12 22:32:00	111223	2787	427	192	40	10	2	0
2015-06-12 22:33:00	111439	2953	482	203	39	5	0	0
2015-06-12 22:34:00	111094	3007	491	211	47	4	0	0
2015-06-12 22:35:00	111414	2868	430	197	53	4	0	0
2015-06-12 22:36:00	111069	2877	460	199	57	5	1	0
2015-06-12 22:37:00	111209	2893	463	200	35	3	1	0
2015-06-12 22:38:00	111268	2957	404	162	43	9	0	0
2015-06-12 22:39:00	111349	2884	403	174	49	4	1	0
2015-06-12 22:40:00	111555	2888	443	188	46	9	2	0
2015-06-12 22:41:00	111148	2963	454	203	55	12	0	0
2015-06-12 22:42:00	111581	2941	481	223	53	6	2	0
2015-06-12 22:43:00	111997	2983	459	181	47	7	2	0
2015-06-12 22:44:00	111049	2906	464	197	52	7	0	0
2015-06-12 22:45:00	110671	2857	448	214	59	10	0	0
2015-06-12 22:46:00	110980	2887	408	164	36	1	0	0
2015-06-12 22:47:00	111326	2850	471	212	51	9	1	0
2015-06-12 22:48:00	111140	2926	436	187	57	6	2	0
2015-06-12 22:49:00	110977	2841	395	176	43	5	2	0
2015-06-12 22:50:00	111032	2863	421	178	43	5	0	0
2015-06-12 22:51:00	110893	2927	469	202	51	6	0	0
2015-06-12 22:52:00	111368	2854	433	170	41	7	1	0
2015-06-12 22:53:00	109831	2915	440	178	44	7	2	0
2015-06-12 22:54:00	110954	2901	437	174	44	4	2	0
2015-06-12 22:55:00	110396	2912	438	190	42	5	0	0
2015-06-12 22:56:00	110236	2868	430	196	52	8	0	0
2015-06-12 22:57:00	110701	2836	438	190	44	5	1	0
2015-06-12 22:58:00	110504	2914	448	196	47	4	0	0
2015-06-12 22:59:00	110608	2868	428	183	47	6	2	0
2015-06-12 23:00:00	109516	2892	452	187	55	6	0	0
2015-06-12 23:01:00	110179	2896	437	180	35	4	1	0
2015-06-12 23:02:00	111363	2982	492	204	48	2	0	0
2015-06-12 23:03:00	109644	2889	472	212	60	7	2	0
2015-06-12 23:04:00	110482	2891	457	188	55	4	0	0
2015-06-12 23:05:00	109254	2863	458	213	48	4	1	0
2015-06-12 23:06:00	109730	2770	433	196	42	5	0	0
2015-06-12 23:07:00	110281	2851	426	187	40	5	0	0
2015-06-12 23:08:00	109578	2937	469	195	40	4	1	0
2015-06-12 23:09:00	109659	2960	447	178	50	6	1	0
2015-06-12 23:10:00	110171	2842	398	177	41	4	0	0
2015-06-12 23:11:00	110086	2839	428	183	38	6	1	0
2015-06-12 23:12:00	110418	2744	445	185	43	4	0	0
2015-06-12 23:13:00	108872	2875	438	186	48	2	0	0
2015-06-12 23:14:00	109623	2855	423	182	53	5	0	0
2015-06-12 23:15:00	109201	2813	403	174	45	6	1	0
2015-06-12 23:16:00	109083	3002	468	192	43	3	0	0
2015-06-12 23:17:00	109807	2888	431	195	53	5	1	0
2015-06-12 23:18:00	107928	2861	428	168	37	1	0	0
2015-06-12 23:19:00	109556	2787	426	192	34	3	0	0
2015-06-12 23:20:00	109627	2825	408	187	56	6	0	0
2015-06-12 23:21:00	109650	2862	412	170	36	2	0	0
2015-06-12 23:22:00	109174	2832	435	188	49	3	1	0
2015-06-12 23:23:00	108814	2886	425	187	48	4	0	0
2015-06-12 23:24:00	108733	2828	433	168	43	8	1	0
2015-06-12 23:25:00	108519	2738	448	200	43	4	0	0
2015-06-12 23:26:00	108689	2727	436	190	45	7	1	0
2015-06-12 23:27:00	108611	2867	420	163	35	9	2	0
2015-06-12 23:28:00	107810	2782	428	177	43	8	3	0
2015-06-12 23:29:00	108302	2843	396	171	46	1	0	0
2015-06-12 23:30:00	108158	2819	439	157	37	5	0	0
2015-06-12 23:31:00	108671	2783	412	167	44	4	0	0
2015-06-12 23:32:00	107975	2863	435	181	36	4	0	0
2015-06-12 23:33:00	108436	2959	452	191	43	4	0	0
2015-06-12 23:34:00	107539	2805	420	184	47	4	0	0
2015-06-12 23:35:00	107810	2681	420	184	33	4	1	0
2015-06-12 23:36:00	107476	2725	432	160	42	7	3	0
2015-06-12 23:37:00	107977	2773	421	179	43	6	2	0
2015-06-12 23:38:00	107591	2801	436	170	38	3	2	0
2015-06-12 23:39:00	107534	2733	391	167	37	3	0	0
2015-06-12 23:40:00	107354	2833	411	177	37	2	0	0
2015-06-12 23:41:00	107369	2798	426	193	44	3	0	0
2015-06-12 23:42:00	107012	2838	414	188	48	8	1	0
2015-06-12 23:43:00	107780	2581	392	171	49	4	1	0
2015-06-12 23:44:00	106848	2807	421	178	47	1	1	0
2015-06-12 23:45:00	106294	2728	400	160	46	5	1	0
2015-06-12 23:46:00	107160	2678	398	182	41	3	1	0
2015-06-12 23:47:00	106749	2758	397	161	39	5	0	0
2015-06-12 23:48:00	106154	2741	435	188	51	8	2	0
2015-06-12 23:49:00	106189	2688	395	154	35	3	0	0
2015-06-12 23:50:00	106581	2890	434	186	36	5	0	0
2015-06-12 23:51:00	106772	2813	427	190	44	12	0	0
2015-06-12 23:52:00	106181	2714	441	199	56	6	2	1
2015-06-12 23:53:00	105639	2731	415	172	43	8	0	0
2015-06-12 23:54:00	105786	2667	400	180	50	5	0	0
2015-06-12 23:55:00	105628	2712	390	150	35	3	0	0
2015-06-12 23:56:00	106206	2838	408	166	48	5	1	0
2015-06-12 23:57:00	105047	2701	451	195	48	9	1	1
2015-06-12 23:58:00	106069	2621	404	168	43	4	0	0
2015-06-12 23:59:00	105718	2772	402	167	38	4	0	0
2015-06-13 00:00:00	105607	2828	420	177	45	7	0	0
2015-06-13 00:01:00	105058	2619	363	150	37	1	0	0
2015-06-13 00:02:00	105166	2728	427	204	47	10	0	0
2015-06-13 00:03:00	104512	2812	443	194	56	12	2	0
2015-06-13 00:04:00	104195	2710	421	178	32	2	1	0
2015-06-13 00:05:00	104266	2772	427	196	49	7	1	0
2015-06-13 00:06:00	104622	2732	370	163	39	6	0	0
2015-06-13 00:07:00	104027	2713	403	160	44	4	0	0
2015-06-13 00:08:00	104519	2670	426	191	48	4	0	0
2015-06-13 00:09:00	105391	2834	418	186	46	5	0	0
2015-06-13 00:10:00	104338	2727	400	156	29	4	1	0
2015-06-13 00:11:00	104264	2601	377	161	36	2	0	0
2015-06-13 00:12:00	104288	2762	419	169	46	8	0	0
2015-06-13 00:13:00	104645	2726	427	183	40	3	0	0
2015-06-13 00:14:00	103798	2667	402	166	44	11	3	0
2015-06-13 00:15:00	103808	2681	448	200	53	6	1	0
2015-06-13 00:16:00	104106	2666	400	150	39	3	1	0
2015-06-13 00:17:00	104331	2717	439	175	28	0	0	0
2015-06-13 00:18:00	103037	2667	364	144	38	2	0	0
2015-06-13 00:19:00	102774	2618	426	165	33	1	0	0
2015-06-13 00:20:00	102782	2609	365	173	40	5	0	0
2015-06-13 00:21:00	102769	2579	425	184	40	5	0	0
2015-06-13 00:22:00	103366	2567	383	173	35	3	0	0
2015-06-13 00:23:00	103438	2592	380	173	45	7	2	0
2015-06-13 00:24:00	102961	2659	400	172	42	10	0	0
2015-06-13 00:25:00	102533	2613	394	176	38	5	0	0
2015-06-13 00:26:00	102747	2735	429	183	42	1	0	0
2015-06-13 00:27:00	102685	2640	408	178	40	5	0	0
2015-06-13 00:28:00	102656	2625	358	158	40	2	0	0
2015-06-13 00:29:00	102421	2612	404	186	42	4	0	0
2015-06-13 00:30:00	101842	2628	386	189	46	7	2	0
2015-06-13 00:31:00	102148	2547	362	151	45	4	1	0
2015-06-13 00:32:00	102056	2592	399	157	34	3	0	0
2015-06-13 00:33:00	101705	2681	401	170	42	5	0	0
2015-06-13 00:34:00	101214	2569	377	153	44	8	1	0
2015-06-13 00:35:00	101838	2672	385	164	44	7	0	0
2015-06-13 00:36:00	102088	2567	365	159	46	5	1	0
2015-06-13 00:37:00	101292	2608	360	162	46	2	0	0
2015-06-13 00:38:00	101323	2646	382	163	33	7	1	0
2015-06-13 00:39:00	100854	2652	399	184	51	3	0	0
2015-06-13 00:40:00	101537	2644	373	151	33	3	0	0
2015-06-13 00:41:00	100673	2574	404	157	35	4	0	0
2015-06-13 00:42:00	101185	2615	406	153	38	4	0	0
2015-06-13 00:43:00	100502	2533	367	152	38	5	0	0
2015-06-13 00:44:00	100646	2599	386	164	33	2	1	0
2015-06-13 00:45:00	100693	2561	375	153	35	5	0	0
2015-06-13 00:46:00	100829	2571	426	183	50	1	0	0
2015-06-13 00:47:00	99890	2559	368	143	34	5	1	0
2015-06-13 00:48:00	100095	2552	399	168	40	3	0	0
2015-06-13 00:49:00	100881	2615	385	184	46	3	0	0
2015-06-13 00:50:00	99740	2531	393	158	47	5	0	0
2015-06-13 00:51:00	100289	2497	332	130	26	3	0	0
2015-06-13 00:52:00	100401	2561	391	161	45	5	0	0
2015-06-13 00:53:00	99489	2471	355	149	34	5	1	0
2015-06-13 00:54:00	99719	2524	382	153	43	3	1	0
2015-06-13 00:55:00	99428	2525	384	172	46	1	0	0
2015-06-13 00:56:00	99630	2544	365	154	25	3	0	0
2015-06-13 00:57:00	99229	2518	356	153	29	2	0	0
2015-06-13 00:58:00	99352	2602	383	144	33	5	0	0
2015-06-13 00:59:00	99333	2576	398	152	29	5	1	0
2015-06-13 01:00:00	99055	2597	374	168	39	2	1	0
2015-06-13 01:01:00	99084	2571	407	178	63	10	1	0
2015-06-13 01:02:00	98895	2501	366	144	42	9	1	0
2015-06-13 01:03:00	99117	2465	373	156	37	4	1	0
2015-06-13 01:04:00	98856	2448	384	166	36	2	1	0
2015-06-13 01:05:00	99042	2480	386	143	32	3	0	0
2015-06-13 01:06:00	98895	2498	356	159	38	5	0	0
2015-06-13 01:07:00	99282	2577	386	147	42	5	1	0
2015-06-13 01:08:00	98994	2485	390	177	51	6	0	0
2015-06-13 01:09:00	98427	2530	348	152	35	4	0	0
2015-06-13 01:10:00	98378	2576	363	146	28	1	0	0
2015-06-13 01:11:00	98247	2570	394	151	40	5	0	0
2015-06-13 01:12:00	98122	2498	384	161	34	2	1	0
2015-06-13 01:13:00	98358	2321	348	148	29	1	0	0
2015-06-13 01:14:00	98633	2456	374	167	47	3	0	0
2015-06-13 01:15:00	98463	2494	360	162	33	0	0	0
2015-06-13 01:16:00	97995	2529	390	165	38	2	0	0
2015-06-13 01:17:00	97794	2508	310	137	31	5	2	0
2015-06-13 01:18:00	97808	2463	359	155	33	3	1	0
2015-06-13 01:19:00	96924	2508	362	146	43	7	3	0
2015-06-13 01:20:00	97330	2456	381	162	42	5	1	0
2015-06-13 01:21:00	97122	2495	355	151	39	4	0	0
2015-06-13 01:22:00	97356	2515	380	170	43	2	0	0
2015-06-13 01:23:00	97451	2434	357	159	33	7	0	0
2015-06-13 01:24:00	96915	2567	354	155	40	7	2	0
2015-06-13 01:25:00	97743	2455	324	144	48	4	0	0
2015-06-13 01:26:00	97341	2462	359	151	41	6	0	0
2015-06-13 01:27:00	96651	2473	341	153	43	5	1	0
2015-06-13 01:28:00	96745	2447	354	163	51	6	0	0
2015-06-13 01:29:00	96841	2535	365	161	37	6	1	0
2015-06-13 01:30:00	95978	2555	387	159	37	6	0	0
2015-06-13 01:31:00	95985	2498	368	146	35	2	0	0
2015-06-13 01:32:00	96224	2528	372	162	37	8	1	0
2015-06-13 01:33:00	96704	2544	380	157	39	8	0	0
2015-06-13 01:34:00	96457	2541	379	160	33	2	0	0
2015-06-13 01:35:00	96351	2397	366	166	42	4	0	0
2015-06-13 01:36:00	96424	2423	340	140	28	4	0	0
2015-06-13 01:37:00	96206	2466	380	157	39	7	0	0
2015-06-13 01:38:00	96422	2448	375	150	40	7	1	0
2015-06-13 01:39:00	96520	2471	387	164	41	6	0	0
2015-06-13 01:40:00	95722	2443	393	174	49	5	1	0
2015-06-13 01:41:00	96465	2474	334	145	37	4	0	0
2015-06-13 01:42:00	95960	2505	404	154	39	4	1	0
2015-06-13 01:43:00	96137	2494	388	170	47	8	1	0
2015-06-13 01:44:00	95231	2521	365	177	42	6	2	0
2015-06-13 01:45:00	95568	2486	335	145	33	2	0	0
2015-06-13 01:46:00	96114	2394	347	146	38	7	1	0
2015-06-13 01:47:00	95913	2464	380	156	33	6	0	0
2015-06-13 01:48:00	95598	2443	382	156	32	1	0	0
2015-06-13 01:49:00	95990	2445	371	141	31	3	0	0
2015-06-13 01:50:00	95514	2392	368	179	38	2	1	0
2015-06-13 01:51:00	94945	2325	344	138	33	7	2	0
2015-06-13 01:52:00	95089	2433	374	183	48	3	0	0
2015-06-13 01:53:00	95772	2483	381	168	36	4	0	0
2015-06-13 01:54:00	95641	2480	358	163	40	5	0	0
2015-06-13 01:55:00	95615	2507	360	157	38	3	1	0
2015-06-13 01:56:00	95379	2456	348	161	37	7	0	0
2015-06-13 01:57:00	94941	2474	399	184	43	4	0	0
2015-06-13 01:58:00	95191	2473	343	139	35	4	2	0
2015-06-13 01:59:00	94638	2402	382	149	31	3	0	0
2015-06-13 02:00:00	95072	2413	367	163	46	1	0	0
2015-06-13 02:01:00	95339	2476	361	149	37	4	0	0
2015-06-13 02:02:00	95340	2519	367	164	45	4	0	0
2015-06-13 02:03:00	94503	2524	372	155	36	4	1	0
2015-06-13 02:04:00	94095	2371	348	131	36	5	0	0
2015-06-13 02:05:00	94786	2506	377	144	35	3	0	0
2015-06-13 02:06:00	95299	2486	394	156	28	4	0	0
2015-06-13 02:07:00	94366	2395	369	153	36	5	0	0
2015-06-13 02:08:00	95408	2321	354	149	37	4	0	0
2015-06-13 02:09:00	95127	2494	391	153	37	3	0	0
2015-06-13 02:10:00	94591	2481	384	168	36	8	0	0
2015-06-13 02:11:00	94785	2314	370	156	47	7	1	0
2015-06-13 02:12:00	94968	2396	396	161	41	5	1	0
2015-06-13 02:13:00	94751	2393	360	157	35	4	0	0
2015-06-13 02:14:00	94337	2501	393	171	32	1	0	0
2015-06-13 02:15:00	95420	2409	348	147	42	6	0	0
2015-06-13 02:16:00	95320	2472	385	162	45	2	1	0
2015-06-13 02:17:00	95147	2513	364	156	50	4	0	0
2015-06-13 02:18:00	94824	2430	371	169	54	8	0	0
2015-06-13 02:19:00	94483	2443	368	148	36	4	1	0
2015-06-13 02:20:00	94386	2393	357	147	44	4	1	0
2015-06-13 02:21:00	94835	2452	361	155	35	2	0	0
2015-06-13 02:22:00	94882	2444	341	130	27	4	0	0
2015-06-13 02:23:00	94329	2465	374	152	32	2	1	0
2015-06-13 02:24:00	94570	2517	386	154	43	6	0	0
2015-06-13 02:25:00	94163	2418	392	169	49	9	0	0
2015-06-13 02:26:00	94089	2415	370	167	42	7	0	0
2015-06-13 02:27:00	94673	2494	378	156	30	3	1	0
2015-06-13 02:28:00	94677	2368	362	155	40	8	0	0
2015-06-13 02:29:00	94653	2485	377	165	40	5	0	0
2015-06-13 02:30:00	94484	2476	378	167	43	3	0	0
2015-06-13 02:31:00	94753	2416	367	139	40	6	2	0
2015-06-13 02:32:00	94902	2431	343	142	34	4	0	0
2015-06-13 02:33:00	94210	2367	358	166	35	2	0	0
2015-06-13 02:34:00	94324	2387	364	148	42	5	1	0
2015-06-13 02:35:00	95016	2372	374	157	33	5	1	0
2015-06-13 02:36:00	94120	2314	350	130	35	3	1	0
2015-06-13 02:37:00	93616	2368	376	159	46	4	0	0
2015-06-13 02:38:00	93854	2434	360	154	34	4	0	0
2015-06-13 02:39:00	94881	2323	322	138	38	6	2	0
2015-06-13 02:40:00	94296	2369	366	139	33	2	0	0
2015-06-13 02:41:00	94620	2365	363	144	39	2	0	0
2015-06-13 02:42:00	95181	2319	342	157	38	9	1	0
2015-06-13 02:43:00	94578	2364	365	157	36	3	1	0
2015-06-13 02:44:00	93956	2333	359	169	41	2	0	0
2015-06-13 02:45:00	94364	2407	350	155	38	7	0	0
2015-06-13 02:46:00	94073	2494	419	182	44	4	0	0
2015-06-13 02:47:00	94335	2425	400	165	32	3	0	0
2015-06-13 02:48:00	94740	2435	370	152	34	5	0	0
2015-06-13 02:49:00	94813	2382	377	157	42	7	1	0
2015-06-13 02:50:00	94811	2472	391	175	50	5	0	0
2015-06-13 02:51:00	94607	2403	373	156	44	6	1	0
2015-06-13 02:52:00	94244	2418	397	161	43	6	0	0
2015-06-13 02:53:00	94359	2333	337	132	32	3	0	0
2015-06-13 02:54:00	93585	2433	371	171	55	11	2	0
2015-06-13 02:55:00	93732	2343	359	147	39	5	0	0
2015-06-13 02:56:00	94013	2378	366	165	35	3	1	0
2015-06-13 02:57:00	93228	2275	331	131	34	2	1	0
2015-06-13 02:58:00	93490	2401	336	123	33	1	0	0
2015-06-13 02:59:00	94953	2391	348	157	37	2	0	0
2015-06-13 03:00:00	93672	2296	362	156	38	2	2	0
2015-06-13 03:01:00	93639	2371	376	165	41	8	0	0
2015-06-13 03:02:00	94388	2343	355	153	44	4	0	0
2015-06-13 03:03:00	94174	2435	376	139	35	3	0	0
2015-06-13 03:04:00	93884	2314	358	148	35	1	0	0
2015-06-13 03:05:00	94091	2353	365	163	42	4	0	0
2015-06-13 03:06:00	93700	2465	364	150	29	0	0	0
2015-06-13 03:07:00	93810	2353	333	160	46	5	0	0
2015-06-13 03:08:00	93192	2272	358	163	41	2	0	0
2015-06-13 03:09:00	94345	2334	358	155	32	2	0	0
2015-06-13 03:10:00	93637	2441	396	158	31	3	0	0
2015-06-13 03:11:00	93309	2384	357	151	33	1	0	0
2015-06-13 03:12:00	93185	2363	320	139	39	5	0	0
2015-06-13 03:13:00	93584	2277	353	159	29	2	0	0
2015-06-13 03:14:00	94015	2419	366	164	49	8	0	0
2015-06-13 03:15:00	93388	2309	363	148	23	1	0	0
2015-06-13 03:16:00	93415	2367	345	149	32	5	0	0
2015-06-13 03:17:00	93490	2449	382	155	32	2	0	0
2015-06-13 03:18:00	93956	2349	336	146	32	2	0	0
2015-06-13 03:19:00	92991	2274	346	145	30	2	1	0
2015-06-13 03:20:00	93441	2363	385	170	43	6	1	0
2015-06-13 03:21:00	93040	2339	357	158	40	4	1	0
2015-06-13 03:22:00	93483	2349	368	161	35	5	0	0
2015-06-13 03:23:00	93703	2388	390	166	43	8	1	0
2015-06-13 03:24:00	92923	2334	372	156	39	3	0	0
2015-06-13 03:25:00	93339	2367	368	158	34	2	0	0
2015-06-13 03:26:00	93787	2391	401	182	54	5	1	0
2015-06-13 03:27:00	93337	2370	360	163	44	3	0	0
2015-06-13 03:28:00	93175	2467	390	177	38	4	0	0
2015-06-13 03:29:00	93563	2291	363	151	40	4	2	0
2015-06-13 03:30:00	92822	2271	362	152	34	7	0	0
2015-06-13 03:31:00	93463	2388	358	144	41	7	0	0
2015-06-13 03:32:00	93480	2373	380	167	47	5	2	0
2015-06-13 03:33:00	92400	2367	386	196	52	8	1	0
2015-06-13 03:34:00	93137	2378	375	147	42	5	0	0
2015-06-13 03:35:00	93409	2314	364	154	40	6	1	0
2015-06-13 03:36:00	93018	2341	380	179	47	4	1	0
2015-06-13 03:37:00	93708	2376	337	157	34	3	0	0
2015-06-13 03:38:00	93754	2400	353	152	38	8	3	0
2015-06-13 03:39:00	93350	2303	360	139	30	4	1	0
2015-06-13 03:40:00	92993	2310	334	141	35	2	0	0
2015-06-13 03:41:00	93262	2317	372	164	43	7	0	0
2015-06-13 03:42:00	93215	2384	398	182	43	5	0	0
2015-06-13 03:43:00	92830	2299	349	151	33	2	0	0
2015-06-13 03:44:00	93409	2303	347	155	40	0	0	0
2015-06-13 03:45:00	92881	2378	373	177	50	3	0	0
2015-06-13 03:46:00	93809	2386	387	171	37	4	1	0
2015-06-13 03:47:00	93325	2295	352	155	41	5	0	0
2015-06-13 03:48:00	93483	2219	348	160	39	7	1	0
2015-06-13 03:49:00	93381	2445	401	171	52	4	0	0
2015-06-13 03:50:00	93175	2382	355	155	37	4	0	0
2015-06-13 03:51:00	93167	2368	384	158	37	3	0	0
2015-06-13 03:52:00	93187	2363	374	171	42	4	0	0
2015-06-13 03:53:00	92865	2348	360	142	35	2	0	0
2015-06-13 03:54:00	93137	2341	370	139	22	2	0	0
2015-06-13 03:55:00	92640	2281	333	159	39	7	0	0
2015-06-13 03:56:00	93366	2326	401	165	41	6	1	0
2015-06-13 03:57:00	93276	2297	340	154	34	3	1	0
2015-06-13 03:58:00	93195	2342	348	150	36	4	1	0
2015-06-13 03:59:00	92960	2293	355	157	34	3	0	0
2015-06-13 04:00:00	93331	2290	343	149	35	1	0	0
2015-06-13 04:01:00	92475	2326	388	172	36	4	1	0
2015-06-13 04:02:00	93461	2250	366	162	30	5	1	0
2015-06-13 04:03:00	92836	2327	376	158	41	4	0	0
2015-06-13 04:04:00	92837	2372	384	160	38	6	0	0
2015-06-13 04:05:00	93003	2338	344	137	40	3	2	1
2015-06-13 04:06:00	93593	2282	355	152	25	1	0	0
2015-06-13 04:07:00	93000	2345	365	137	39	2	0	0
2015-06-13 04:08:00	93190	2309	347	149	25	1	0	0
2015-06-13 04:09:00	93261	2301	363	160	36	4	0	0
2015-06-13 04:10:00	93435	2305	378	158	39	6	2	0
2015-06-13 04:11:00	93278	2235	358	162	35	6	1	0
2015-06-13 04:12:00	93229	2408	386	174	41	3	0	0
2015-06-13 04:13:00	93021	2360	342	155	30	2	1	0
2015-06-13 04:14:00	93117	2272	376	152	36	2	0	0
2015-06-13 04:15:00	93484	2279	350	151	36	7	0	0
2015-06-13 04:16:00	94033	2296	367	148	37	6	0	0
2015-06-13 04:17:00	93506	2345	406	186	48	6	1	0
2015-06-13 04:18:00	94073	2369	356	165	38	5	0	0
2015-06-13 04:19:00	94025	2369	353	135	29	5	0	0
2015-06-13 04:20:00	93282	2342	368	169	57	6	1	0
2015-06-13 04:21:00	93600	2303	352	155	38	8	0	0
2015-06-13 04:22:00	94507	2299	338	128	28	3	0	0
2015-06-13 04:23:00	93291	2362	372	159	43	6	1	0
2015-06-13 04:24:00	93691	2340	334	144	34	3	0	0
2015-06-13 04:25:00	93402	2363	389	182	48	5	0	0
2015-06-13 04:26:00	93773	2372	372	159	41	5	0	0
2015-06-13 04:27:00	93938	2338	337	158	32	3	0	0
2015-06-13 04:28:00	93517	2342	378	188	45	4	2	0
2015-06-13 04:29:00	93932	2324	349	142	39	1	0	0
2015-06-13 04:30:00	94129	2364	404	167	36	2	0	0
2015-06-13 04:31:00	93570	2444	375	159	43	5	1	0
2015-06-13 04:32:00	93629	2305	364	165	53	7	1	0
2015-06-13 04:33:00	93975	2403	371	159	39	9	1	0
2015-06-13 04:34:00	94079	2276	357	143	38	3	0	0
2015-06-13 04:35:00	94287	2398	363	167	45	3	0	0
2015-06-13 04:36:00	94172	2406	340	142	25	3	0	0
2015-06-13 04:37:00	93356	2327	365	168	41	4	1	1
2015-06-13 04:38:00	93530	2307	344	151	37	5	1	0
2015-06-13 04:39:00	94082	2434	372	150	41	3	1	0
2015-06-13 04:40:00	94120	2426	374	173	51	5	2	0
2015-06-13 04:41:00	93661	2385	382	164	53	4	0	0
2015-06-13 04:42:00	93922	2396	385	175	44	6	0	0
2015-06-13 04:43:00	94103	2329	376	180	57	8	0	0
2015-06-13 04:44:00	94700	2330	337	147	33	3	1	0
2015-06-13 04:45:00	94714	2339	352	158	49	4	0	0
2015-06-13 04:46:00	94044	2299	406	178	45	6	0	0
2015-06-13 04:47:00	95203	2440	357	161	44	3	1	0
2015-06-13 04:48:00	94232	2325	390	150	35	9	0	0
2015-06-13 04:49:00	94567	2231	332	149	35	4	2	0
2015-06-13 04:50:00	94621	2418	382	182	49	5	0	0
2015-06-13 04:51:00	94467	2383	381	155	44	6	1	0
2015-06-13 04:52:00	94198	2312	347	142	41	7	1	0
2015-06-13 04:53:00	94135	2468	403	179	55	6	1	0
2015-06-13 04:54:00	94038	2339	376	166	38	5	1	0
2015-06-13 04:55:00	94482	2338	368	170	44	2	1	0
2015-06-13 04:56:00	94476	2275	365	145	24	1	0	0
2015-06-13 04:57:00	94262	2325	354	157	37	5	0	0
2015-06-13 04:58:00	93609	2321	385	184	40	1	0	0
2015-06-13 04:59:00	94290	2335	396	176	39	3	0	0
2015-06-13 05:00:00	93799	2349	366	156	52	6	0	0
2015-06-13 05:01:00	94382	2432	404	175	44	8	2	0
2015-06-13 05:02:00	94718	2399	394	173	34	4	0	0
2015-06-13 05:03:00	95000	2405	370	175	52	3	0	0
2015-06-13 05:04:00	94519	2453	385	169	50	8	2	0
2015-06-13 05:05:00	94169	2343	382	165	35	2	0	0
2015-06-13 05:06:00	94986	2430	370	159	33	3	0	0
2015-06-13 05:07:00	95065	2428	381	163	39	4	1	0
2015-06-13 05:08:00	95007	2342	346	156	43	7	2	0
2015-06-13 05:09:00	94568	2353	362	167	39	3	0	0
2015-06-13 05:10:00	94765	2349	359	146	37	2	0	0
2015-06-13 05:11:00	95259	2471	372	178	48	7	2	0
2015-06-13 05:12:00	95362	2460	384	161	53	3	0	0
2015-06-13 05:13:00	95966	2394	384	163	46	7	1	0
2015-06-13 05:14:00	95884	2418	407	181	36	2	0	0
2015-06-13 05:15:00	95444	2532	398	173	40	6	1	0
2015-06-13 05:16:00	94923	2450	372	167	44	5	1	0
2015-06-13 05:17:00	95015	2404	420	188	53	6	0	0
2015-06-13 05:18:00	95238	2420	390	188	53	7	1	0
2015-06-13 05:19:00	94947	2376	398	156	37	2	0	0
2015-06-13 05:20:00	95379	2471	391	167	51	6	2	0
2015-06-13 05:21:00	95288	2371	388	166	54	10	2	0
2015-06-13 05:22:00	95805	2420	384	162	39	4	0	0
2015-06-13 05:23:00	95460	2488	395	177	37	7	2	0
2015-06-13 05:24:00	95193	2483	366	162	52	8	0	0
2015-06-13 05:25:00	96073	2468	366	172	49	6	2	0
2015-06-13 05:26:00	96046	2419	358	167	55	12	2	0
2015-06-13 05:27:00	95607	2448	398	178	46	6	1	0
2015-06-13 05:28:00	96016	2447	390	171	34	3	0	0
2015-06-13 05:29:00	95700	2390	384	158	37	2	0	0
2015-06-13 05:30:00	95443	2391	383	171	44	8	0	0
2015-06-13 05:31:00	95680	2497	395	173	42	5	0	0
2015-06-13 05:32:00	95921	2408	381	169	36	3	0	0
2015-06-13 05:33:00	95479	2364	357	143	32	5	0	0
2015-06-13 05:34:00	95881	2375	335	157	44	9	1	0
2015-06-13 05:35:00	95437	2447	365	153	41	8	2	0
2015-06-13 05:36:00	96039	2463	390	177	47	7	0	0
2015-06-13 05:37:00	95738	2400	353	152	37	4	1	0
2015-06-13 05:38:00	95911	2450	401	179	44	4	0	0
2015-06-13 05:39:00	95986	2463	361	160	37	5	0	0
2015-06-13 05:40:00	95918	2452	392	162	39	4	2	0
2015-06-13 05:41:00	95796	2459	379	187	55	5	2	0
2015-06-13 05:42:00	95504	2389	387	179	40	8	0	0
2015-06-13 05:43:00	95694	2417	380	173	41	5	1	0
2015-06-13 05:44:00	95625	2461	406	196	46	5	1	0
2015-06-13 05:45:00	96631	2532	439	212	46	3	0	0
2015-06-13 05:46:00	95824	2430	396	162	29	3	1	0
2015-06-13 05:47:00	95806	2472	354	158	39	1	0	0
2015-06-13 05:48:00	95550	2514	421	190	56	5	0	0
2015-06-13 05:49:00	96027	2399	377	176	46	8	0	0
2015-06-13 05:50:00	95950	2603	436	210	43	3	0	0
2015-06-13 05:51:00	96047	2550	380	176	41	9	2	0
2015-06-13 05:52:00	96191	2468	429	185	53	6	2	0
2015-06-13 05:53:00	96149	2478	405	179	39	2	0	0
2015-06-13 05:54:00	96539	2480	422	199	59	11	1	0
2015-06-13 05:55:00	96113	2550	429	204	59	3	0	0
2015-06-13 05:56:00	96445	2526	425	198	52	8	1	0
2015-06-13 05:57:00	96121	2533	434	213	54	6	1	0
2015-06-13 05:58:00	96685	2475	402	182	45	5	0	0
2015-06-13 05:59:00	96415	2553	422	196	62	7	0	0
2015-06-13 06:00:00	95753	2567	416	191	64	8	1	0
2015-06-13 06:01:00	95923	2503	400	193	50	7	2	0
2015-06-13 06:02:00	96411	2477	387	188	44	3	0	0
2015-06-13 06:03:00	96239	2552	417	179	36	2	0	0
2015-06-13 06:04:00	97143	2559	436	193	50	8	0	0
2015-06-13 06:05:00	96184	2473	455	208	53	6	2	0
2015-06-13 06:06:00	96864	2550	447	205	51	4	2	0
2015-06-13 06:07:00	96300	2551	454	223	51	8	3	0
2015-06-13 06:08:00	96812	2480	427	198	52	6	0	0
2015-06-13 06:09:00	96861	2503	417	197	63	5	0	0
2015-06-13 06:10:00	96783	2487	422	188	46	7	0	0
2015-06-13 06:11:00	97377	2542	453	202	50	3	1	0
2015-06-13 06:12:00	96048	2588	451	207	57	5	0	0
2015-06-13 06:13:00	97221	2671	474	225	62	8	2	0
2015-06-13 06:14:00	96623	2566	450	224	52	4	2	0
2015-06-13 06:15:00	97296	2504	445	211	45	4	1	0
2015-06-13 06:16:00	96178	2528	435	196	55	4	0	0
2015-06-13 06:17:00	96789	2648	434	186	39	4	0	0
2015-06-13 06:18:00	96924	2503	432	220	61	3	1	0
2015-06-13 06:19:00	97467	2586	485	231	64	8	0	0
2015-06-13 06:20:00	97318	2555	451	207	61	8	1	0
2015-06-13 06:21:00	96517	2647	498	244	59	7	0	0
2015-06-13 06:22:00	97028	2560	460	226	63	2	0	0
2015-06-13 06:23:00	96804	2630	478	217	73	7	1	0
2015-06-13 06:24:00	96779	2609	464	210	58	2	0	0
2015-06-13 06:25:00	97856	2704	501	232	63	5	2	0
2015-06-13 06:26:00	97306	2548	479	218	53	4	0	0
2015-06-13 06:27:00	98245	2617	488	230	64	5	0	0
2015-06-13 06:28:00	97076	2661	474	232	61	8	0	0
2015-06-13 06:29:00	96674	2527	435	207	53	3	0	0
2015-06-13 06:30:00	98087	2701	516	245	68	5	0	0
2015-06-13 06:31:00	97430	2582	431	187	42	3	0	0
2015-06-13 06:32:00	97989	2751	465	186	56	7	1	0
2015-06-13 06:33:00	98377	2670	499	218	53	3	0	0
2015-06-13 06:34:00	97260	2720	487	226	58	6	0	0
2015-06-13 06:35:00	98266	2768	531	264	80	6	0	0
2015-06-13 06:36:00	98394	2747	526	238	57	7	0	0
2015-06-13 06:37:00	98075	2702	501	245	72	5	0	0
2015-06-13 06:38:00	98227	2655	503	221	57	6	0	0
2015-06-13 06:39:00	98079	2796	544	253	75	9	1	0
2015-06-13 06:40:00	98260	2757	502	245	65	6	0	0
2015-06-13 06:41:00	98111	2710	527	250	71	10	1	0
2015-06-13 06:42:00	98133	2776	507	243	70	5	0	0
2015-06-13 06:43:00	98555	2719	532	260	70	4	0	0
2015-06-13 06:44:00	98844	2862	548	252	51	2	1	0
2015-06-13 06:45:00	99040	2770	545	265	60	6	1	0
2015-06-13 06:46:00	99905	2772	520	256	78	10	3	0
2015-06-13 06:47:00	98751	2778	541	274	69	6	1	0
2015-06-13 06:48:00	99361	2825	531	257	70	5	1	0
2015-06-13 06:49:00	99784	2939	581	294	76	12	1	0
2015-06-13 06:50:00	99093	2811	547	262	63	3	0	0
2015-06-13 06:51:00	99796	2836	519	241	73	7	1	0
2015-06-13 06:52:00	99242	2871	531	244	72	9	0	0
2015-06-13 06:53:00	99424	2881	546	262	74	4	0	0
2015-06-13 06:54:00	100566	2904	555	274	61	6	1	0
2015-06-13 06:55:00	100232	2926	527	243	66	4	1	0
2015-06-13 06:56:00	99764	3046	572	281	91	7	0	0
2015-06-13 06:57:00	100257	2841	552	266	76	9	2	0
2015-06-13 06:58:00	100295	2991	601	282	85	5	0	0
2015-06-13 06:59:00	100922	2993	591	279	77	13	0	0
2015-06-13 07:00:00	101051	3024	589	307	77	6	0	0
2015-06-13 07:01:00	100559	2886	593	273	62	8	1	0
2015-06-13 07:02:00	100871	2963	538	266	88	10	2	0
2015-06-13 07:03:00	101224	3017	580	292	78	5	0	0
2015-06-13 07:04:00	100742	3039	592	289	83	9	1	0
2015-06-13 07:05:00	101437	2914	536	258	68	6	0	0
2015-06-13 07:06:00	100962	3008	548	280	87	10	0	0
2015-06-13 07:07:00	101652	2881	544	272	89	8	1	0
2015-06-13 07:08:00	101122	2995	590	298	80	5	1	0
2015-06-13 07:09:00	100825	3046	599	286	78	6	0	0
2015-06-13 07:10:00	101577	3061	553	250	62	6	0	0
2015-06-13 07:11:00	101728	3109	602	306	70	7	2	0
2015-06-13 07:12:00	101998	3091	632	312	87	7	0	0
2015-06-13 07:13:00	102629	3119	632	313	83	6	0	0
2015-06-13 07:14:00	102642	3150	630	302	84	8	1	0
2015-06-13 07:15:00	102269	3102	596	311	83	12	0	0
2015-06-13 07:16:00	102826	3130	603	288	82	6	0	0
2015-06-13 07:17:00	102870	3113	630	304	93	7	2	0
2015-06-13 07:18:00	103258	3164	619	313	78	5	2	0
2015-06-13 07:19:00	103281	3215	642	317	89	8	1	0
2015-06-13 07:20:00	103245	3225	633	335	87	8	2	0
2015-06-13 07:21:00	103026	3172	620	318	79	6	0	0
2015-06-13 07:22:00	103377	3198	657	338	95	4	1	0
2015-06-13 07:23:00	103581	3094	623	320	89	12	4	0
2015-06-13 07:24:00	102855	3291	648	331	71	6	0	0
2015-06-13 07:25:00	103868	3236	612	299	85	11	1	0
2015-06-13 07:26:00	104618	3230	654	314	81	4	0	0
2015-06-13 07:27:00	104988	3303	658	310	92	14	2	0
2015-06-13 07:28:00	104600	3218	619	305	90	10	1	0
2015-06-13 07:29:00	104494	3105	604	316	88	9	2	0
2015-06-13 07:30:00	103691	3192	628	321	85	7	0	0
2015-06-13 07:31:00	104538	3243	620	302	93	6	1	0
2015-06-13 07:32:00	105105	3308	627	328	93	15	1	1
2015-06-13 07:33:00	104876	3226	610	321	71	8	0	0
2015-06-13 07:34:00	105709	3271	648	301	73	6	1	0
2015-06-13 07:35:00	105482	3306	651	302	81	6	0	0
2015-06-13 07:36:00	105757	3251	614	309	88	10	2	0
2015-06-13 07:37:00	106763	3329	646	328	82	11	1	0
2015-06-13 07:38:00	105902	3323	672	343	85	8	1	0
2015-06-13 07:39:00	106882	3402	647	330	104	11	1	0
2015-06-13 07:40:00	106630	3354	660	335	88	10	2	0
2015-06-13 07:41:00	107454	3398	642	331	86	7	2	0
2015-06-13 07:42:00	107762	3367	682	356	89	9	3	0
2015-06-13 07:43:00	107296	3376	718	367	89	10	0	0
2015-06-13 07:44:00	107591	3592	721	362	105	9	3	0
2015-06-13 07:45:00	106842	3411	707	387	117	11	1	0
2015-06-13 07:46:00	107071	3304	633	304	83	10	0	0
2015-06-13 07:47:00	107052	3406	670	338	83	3	0	0
2015-06-13 07:48:00	107774	3436	662	318	87	6	0	0
2015-06-13 07:49:00	108237	3424	655	340	96	10	1	0
2015-06-13 07:50:00	108783	3458	670	323	93	11	0	0
2015-06-13 07:51:00	108979	3525	704	336	91	12	3	0
2015-06-13 07:52:00	108773	3499	680	365	93	13	0	0
2015-06-13 07:53:00	109026	3518	709	354	99	12	2	0
2015-06-13 07:54:00	109175	3570	739	373	91	3	0	0
2015-06-13 07:55:00	109569	3372	657	317	88	11	1	0
2015-06-13 07:56:00	109340	3363	675	348	98	9	1	0
2015-06-13 07:57:00	109069	3477	714	353	97	7	0	0
2015-06-13 07:58:00	109580	3456	695	366	108	6	1	0
2015-06-13 07:59:00	109097	3383	679	323	101	9	0	0
2015-06-13 08:00:00	108732	3500	713	364	100	9	0	0
2015-06-13 08:01:00	109145	3437	698	354	94	12	4	0
2015-06-13 08:02:00	109692	3489	673	331	98	9	0	0
2015-06-13 08:03:00	109151	3626	744	386	115	10	1	0
2015-06-13 08:04:00	109235	3563	717	369	101	4	0	0
2015-06-13 08:05:00	109672	3488	683	366	87	8	3	0
2015-06-13 08:06:00	108962	3545	688	352	96	5	0	0
2015-06-13 08:07:00	109342	3503	714	351	88	9	1	0
2015-06-13 08:08:00	110098	3516	715	383	107	5	0	0
2015-06-13 08:09:00	110201	3527	712	347	100	12	3	0
2015-06-13 08:10:00	110075	3430	692	363	84	5	0	0
2015-06-13 08:11:00	109135	3552	712	344	109	9	1	0
2015-06-13 08:12:00	109738	3489	649	315	91	10	0	0
2015-06-13 08:13:00	110336	3453	690	360	94	10	0	0
2015-06-13 08:14:00	110365	3459	705	353	96	7	0	0
2015-06-13 08:15:00	110249	3516	691	352	106	3	0	0
2015-06-13 08:16:00	110366	3527	722	362	98	9	1	0
2015-06-13 08:17:00	109692	3587	765	385	122	11	0	0
2015-06-13 08:18:00	111567	3560	741	382	95	7	1	1
2015-06-13 08:19:00	110685	3509	699	370	110	14	2	0
2015-06-13 08:20:00	110933	3608	709	360	103	15	4	0
2015-06-13 08:21:00	110897	3508	648	316	93	11	2	0
2015-06-13 08:22:00	110847	3543	681	346	100	5	0	0
2015-06-13 08:23:00	110621	3574	728	373	113	9	1	0
2015-06-13 08:24:00	110591	3560	696	358	122	13	3	0
2015-06-13 08:25:00	110895	3560	721	368	111	9	1	0
2015-06-13 08:26:00	110901	3566	676	330	98	8	1	0
2015-06-13 08:27:00	110595	3627	720	331	88	8	1	0
2015-06-13 08:28:00	111010	3462	721	355	97	11	0	0
2015-06-13 08:29:00	110871	3581	667	345	102	7	0	0
2015-06-13 08:30:00	110753	3578	700	335	77	3	0	0
2015-06-13 08:31:00	110438	3478	678	339	84	5	0	0
2015-06-13 08:32:00	110788	3620	742	394	116	16	0	0
2015-06-13 08:33:00	110759	3428	713	362	105	5	1	0
2015-06-13 08:34:00	110987	3654	732	379	112	8	3	0
2015-06-13 08:35:00	110584	3648	722	376	113	11	1	0
2015-06-13 08:36:00	110358	3555	674	332	104	9	1	0
2015-06-13 08:37:00	110883	3640	696	394	111	9	0	0
2015-06-13 08:38:00	110259	3570	680	333	79	7	0	0
2015-06-13 08:39:00	110371	3557	752	389	106	8	0	0
2015-06-13 08:40:00	111178	3441	689	371	110	15	1	0
2015-06-13 08:41:00	110712	3455	697	337	91	5	1	0
2015-06-13 08:42:00	110470	3454	708	350	99	6	0	0
2015-06-13 08:43:00	111028	3655	749	376	116	12	0	0
2015-06-13 08:44:00	110892	3553	735	391	108	9	0	0
2015-06-13 08:45:00	111186	3514	692	348	98	21	1	0
2015-06-13 08:46:00	110569	3467	676	325	83	9	2	0
2015-06-13 08:47:00	110072	3447	672	354	91	8	0	0
2015-06-13 08:48:00	110463	3641	716	381	94	9	2	0
2015-06-13 08:49:00	109836	3548	733	357	112	13	1	0
2015-06-13 08:50:00	110621	3460	725	367	90	9	3	0
2015-06-13 08:51:00	110641	3509	717	391	102	3	1	0
2015-06-13 08:52:00	110177	3530	714	374	82	10	0	0
2015-06-13 08:53:00	109697	3422	671	345	92	9	1	0
2015-06-13 08:54:00	109543	3493	724	370	93	8	2	0
2015-06-13 08:55:00	109163	3498	683	342	89	8	3	0
2015-06-13 08:56:00	109738	3447	681	368	104	11	1	0
2015-06-13 08:57:00	109175	3462	697	359	110	10	1	0
2015-06-13 08:58:00	109909	3366	680	326	92	5	2	0
2015-06-13 08:59:00	109445	3415	639	319	94	10	1	0
2015-06-13 09:00:00	109210	3464	702	338	99	12	3	0
2015-06-13 09:01:00	109111	3480	715	371	112	15	2	0
2015-06-13 09:02:00	109280	3472	688	352	101	6	0	0
2015-06-13 09:03:00	108641	3493	725	347	110	10	1	0
2015-06-13 09:04:00	108046	3331	640	312	92	8	2	0
2015-06-13 09:05:00	108658	3553	705	360	86	4	0	0
2015-06-13 09:06:00	108374	3459	686	347	88	8	0	0
2015-06-13 09:07:00	108530	3514	719	363	102	7	1	0
2015-06-13 09:08:00	107928	3374	681	341	102	8	0	0
2015-06-13 09:09:00	107597	3368	684	354	108	15	1	0
2015-06-13 09:10:00	106922	3374	699	381	98	7	2	0
2015-06-13 09:11:00	106311	3362	698	346	77	7	1	0
2015-06-13 09:12:00	106367	3252	668	333	94	6	2	0
2015-06-13 09:13:00	106714	3347	675	340	100	8	3	0
2015-06-13 09:14:00	106453	3369	685	341	91	8	0	0
2015-06-13 09:15:00	105860	3301	723	387	107	13	1	0
2015-06-13 09:16:00	105774	3318	688	335	112	10	0	0
2015-06-13 09:17:00	105736	3319	696	338	105	9	0	0
2015-06-13 09:18:00	104589	3219	645	348	103	11	0	0
2015-06-13 09:19:00	104667	3291	693	368	106	6	0	0
2015-06-13 09:20:00	105191	3402	739	399	115	14	2	0
2015-06-13 09:21:00	104390	3257	708	349	97	10	0	0
2015-06-13 09:22:00	103548	3180	596	311	87	10	2	0
2015-06-13 09:23:00	103719	3092	618	321	89	7	2	0
2015-06-13 09:24:00	102990	3274	675	364	111	12	1	0
2015-06-13 09:25:00	102580	3209	668	324	97	10	0	0
2015-06-13 09:26:00	102293	3248	694	361	99	10	2	0
2015-06-13 09:27:00	102446	3183	640	328	86	11	0	0
2015-06-13 09:28:00	102527	3090	679	319	95	8	2	0
2015-06-13 09:29:00	102183	3248	665	312	98	7	3	0
2015-06-13 09:30:00	100673	3170	675	324	79	10	1	0
2015-06-13 09:31:00	100799	3090	639	326	76	8	2	0
2015-06-13 09:32:00	100703	3085	658	350	111	12	2	0
2015-06-13 09:33:00	99883	3107	648	337	94	17	2	0
2015-06-13 09:34:00	99869	3145	648	339	99	8	1	1
2015-06-13 09:35:00	100405	3226	677	343	105	7	3	0
2015-06-13 09:36:00	99280	3043	663	343	100	9	1	0
2015-06-13 09:37:00	98588	3177	689	344	89	7	3	0
2015-06-13 09:38:00	98235	3020	649	325	87	8	0	0
2015-06-13 09:39:00	98403	3082	680	346	92	4	0	0
2015-06-13 09:40:00	98667	3045	664	346	94	16	3	0
2015-06-13 09:41:00	98371	3035	657	343	103	9	1	0
2015-06-13 09:42:00	98299	2967	641	316	99	14	0	0
2015-06-13 09:43:00	97383	3043	634	337	107	14	2	0
2015-06-13 09:44:00	97641	3019	675	344	97	10	1	0
2015-06-13 09:45:00	96909	3054	641	320	88	11	1	0
2015-06-13 09:46:00	96854	3021	651	342	88	11	1	0
2015-06-13 09:47:00	96157	2957	634	335	78	4	1	0
2015-06-13 09:48:00	96417	2993	666	357	95	14	4	0
2015-06-13 09:49:00	96428	2919	598	322	84	8	0	0
2015-06-13 09:50:00	96860	3017	632	335	94	10	0	0
2015-06-13 09:51:00	96141	2999	621	320	82	5	2	0
2015-06-13 09:52:00	96466	2958	652	345	117	11	2	0
2015-06-13 09:53:00	95937	2844	590	304	88	7	0	0
2015-06-13 09:54:00	95669	2896	617	313	79	8	0	0
2015-06-13 09:55:00	95494	2930	650	326	102	14	0	0
2015-06-13 09:56:00	95912	2920	572	288	84	8	1	0
2015-06-13 09:57:00	95442	2976	654	337	84	10	3	1
2015-06-13 09:58:00	95621	2986	622	314	103	8	0	0
2015-06-13 09:59:00	95217	2918	642	335	91	7	2	0
2015-06-13 10:00:00	95722	2985	654	331	98	6	0	0
2015-06-13 10:01:00	95324	2889	585	300	85	6	0	0
2015-06-13 10:02:00	95851	2945	594	331	80	6	1	0
2015-06-13 10:03:00	94925	2958	666	345	92	10	2	0
2015-06-13 10:04:00	94340	2824	610	317	94	6	1	0
2015-06-13 10:05:00	94464	2726	582	293	65	9	0	0
2015-06-13 10:06:00	94961	2902	618	314	84	6	2	0
2015-06-13 10:07:00	94531	2871	621	329	85	8	2	0
2015-06-13 10:08:00	94565	2822	589	285	75	9	2	0
2015-06-13 10:09:00	95297	2905	638	326	77	8	1	0
2015-06-13 10:10:00	95475	2890	634	344	106	13	0	0
2015-06-13 10:11:00	95391	2830	599	313	86	10	1	0
2015-06-13 10:12:00	95532	2927	613	314	88	11	3	0
2015-06-13 10:13:00	95522	2912	616	303	82	5	0	0
2015-06-13 10:14:00	95086	2874	608	280	80	8	0	0
2015-06-13 10:15:00	95095	2894	617	301	72	9	1	0
2015-06-13 10:16:00	94694	2876	568	295	92	9	2	0
2015-06-13 10:17:00	94975	2874	617	321	96	9	2	0
2015-06-13 10:18:00	94664	2856	597	308	88	12	3	0
2015-06-13 10:19:00	95012	2867	601	302	90	10	0	0
2015-06-13 10:20:00	94102	2868	607	298	89	12	1	0
2015-06-13 10:21:00	93935	2867	589	280	87	10	1	0
2015-06-13 10:22:00	93866	2711	595	298	85	14	1	0
2015-06-13 10:23:00	94283	2769	553	277	83	8	3	0
2015-06-13 10:24:00	93771	2840	601	302	95	10	0	0
2015-06-13 10:25:00	94193	2842	572	294	78	11	2	0
2015-06-13 10:26:00	94342	2941	636	306	81	10	2	0
2015-06-13 10:27:00	94199	2738	574	275	83	11	2	0
2015-06-13 10:28:00	94350	2845	606	315	88	5	0	0
2015-06-13 10:29:00	93784	2873	603	301	67	7	0	0
2015-06-13 10:30:00	94057	2791	591	288	77	8	1	0
2015-06-13 10:31:00	93746	2784	586	304	84	4	0	0
2015-06-13 10:32:00	93329	2826	600	304	71	6	3	0
2015-06-13 10:33:00	94354	2959	638	320	92	18	5	2
2015-06-13 10:34:00	94629	2932	619	333	92	10	4	3
2015-06-13 10:35:00	94514	2760	580	301	94	12	2	0
2015-06-13 10:36:00	94260	2839	606	321	114	25	8	2
2015-06-13 10:37:00	93739	2928	671	332	99	19	4	1
2015-06-13 10:38:00	93303	2897	623	326	91	13	5	1
2015-06-13 10:39:00	93586	2897	647	345	96	16	7	1
2015-06-13 10:40:00	93357	2812	613	317	94	10	1	0
2015-06-13 10:41:00	93023	2878	644	331	96	19	5	3
2015-06-13 10:42:00	92865	2700	586	300	90	11	1	0
2015-06-13 10:43:00	93332	2793	581	284	68	11	1	1
2015-06-13 10:44:00	93488	2818	609	306	82	8	0	0
2015-06-13 10:45:00	93311	2812	600	303	92	12	3	1
2015-06-13 10:46:00	93521	2832	612	307	89	12	3	2
2015-06-13 10:47:00	93240	2864	618	310	93	14	3	0
2015-06-13 10:48:00	92255	2904	646	319	93	17	3	0
2015-06-13 10:49:00	92730	2844	602	316	89	13	1	0
2015-06-13 10:50:00	92933	2805	629	324	79	10	1	0
2015-06-13 10:51:00	92277	2911	600	285	90	7	4	0
2015-06-13 10:52:00	92837	2879	577	294	79	9	3	1
2015-06-13 10:53:00	92283	2768	570	288	78	9	2	0
2015-06-13 10:54:00	92098	2833	597	318	98	15	2	0
2015-06-13 10:55:00	92427	2855	649	332	94	11	3	2
2015-06-13 10:56:00	91800	2697	556	281	66	10	1	1
2015-06-13 10:57:00	92153	2755	577	283	86	10	2	0
2015-06-13 10:58:00	92067	2808	611	314	81	7	2	0
2015-06-13 10:59:00	91885	2715	557	286	81	9	1	0
2015-06-13 11:00:00	91571	2812	576	305	79	10	2	0
2015-06-13 11:01:00	91859	2852	617	316	80	10	0	0
2015-06-13 11:02:00	91814	2721	549	294	75	10	5	0
2015-06-13 11:03:00	91556	2747	577	282	74	11	2	0
2015-06-13 11:04:00	91374	2808	560	267	65	14	4	0
2015-06-13 11:05:00	91566	2877	616	301	103	13	3	0
2015-06-13 11:06:00	90704	2750	603	321	83	13	2	0
2015-06-13 11:07:00	91340	2811	578	305	81	13	3	0
2015-06-13 11:08:00	91174	2736	629	323	86	5	1	1
2015-06-13 11:09:00	91339	2813	618	320	94	14	1	1
2015-06-13 11:10:00	90514	2838	597	304	91	10	1	0
2015-06-13 11:11:00	91066	2793	623	309	76	11	0	0
2015-06-13 11:12:00	90070	2808	582	309	71	8	2	0
2015-06-13 11:13:00	90677	2769	589	305	82	5	0	0
2015-06-13 11:14:00	90033	2768	640	359	100	12	2	0
2015-06-13 11:15:00	90333	2776	580	285	91	6	1	0
2015-06-13 11:16:00	89687	2771	601	298	84	10	4	0
2015-06-13 11:17:00	90067	2771	602	302	87	5	1	0
2015-06-13 11:18:00	89852	2775	604	300	85	13	1	0
2015-06-13 11:19:00	89311	2837	612	332	110	10	1	0
2015-06-13 11:20:00	89190	2794	574	313	81	9	3	1
2015-06-13 11:21:00	89405	2812	660	345	102	16	4	1
2015-06-13 11:22:00	89417	2798	637	313	87	6	0	0
2015-06-13 11:23:00	89343	2726	617	336	102	10	1	0
2015-06-13 11:24:00	89228	2744	640	350	109	10	2	0
2015-06-13 11:25:00	89581	2820	624	329	92	14	0	0
2015-06-13 11:26:00	88587	2701	602	310	79	7	2	0
2015-06-13 11:27:00	88797	2796	635	334	80	8	1	0
2015-06-13 11:28:00	88599	2846	643	339	107	12	0	0
2015-06-13 11:29:00	88844	2739	645	320	80	7	1	0
2015-06-13 11:30:00	88600	2721	648	314	88	12	1	0
2015-06-13 11:31:00	88109	2838	649	332	102	11	2	0
2015-06-13 11:32:00	88417	2690	580	315	80	10	1	0
2015-06-13 11:33:00	87870	2813	617	319	97	13	4	0
2015-06-13 11:34:00	87884	2812	657	355	105	9	1	0
2015-06-13 11:35:00	87432	2780	628	336	101	7	0	0
2015-06-13 11:36:00	86856	2682	594	304	93	17	3	1
2015-06-13 11:37:00	87212	2738	593	326	80	4	0	0
2015-06-13 11:38:00	87164	2704	672	372	101	9	1	0
2015-06-13 11:39:00	87187	2755	662	363	107	13	1	0
2015-06-13 11:40:00	86750	2717	625	316	87	13	0	0
2015-06-13 11:41:00	86919	2788	642	344	81	7	0	0
2015-06-13 11:42:00	86754	2731	640	350	109	16	2	0
2015-06-13 11:43:00	86709	2728	668	343	104	21	7	0
2015-06-13 11:44:00	87031	2799	693	353	110	13	4	1
2015-06-13 11:45:00	86144	2760	667	334	102	10	3	1
2015-06-13 11:46:00	86088	2648	622	319	87	5	2	0
2015-06-13 11:47:00	85796	2809	658	354	95	9	0	0
2015-06-13 11:48:00	86467	2745	647	329	109	23	1	0
2015-06-13 11:49:00	85948	2641	650	341	87	12	2	1
2015-06-13 11:50:00	85588	2673	702	350	79	9	1	0
2015-06-13 11:51:00	85225	2739	656	355	83	9	1	0
2015-06-13 11:52:00	85252	2830	662	352	96	12	2	0
2015-06-13 11:53:00	84907	2838	708	384	112	14	0	0
2015-06-13 11:54:00	84504	2806	694	355	87	11	1	0
2015-06-13 11:55:00	84512	2666	654	343	112	10	1	0
2015-06-13 11:56:00	84417	2719	651	341	91	10	1	0
2015-06-13 11:57:00	83555	2726	673	371	96	5	0	0
2015-06-13 11:58:00	83944	2827	730	370	106	11	2	0
2015-06-13 11:59:00	83554	2773	720	371	106	10	1	0
2015-06-13 12:00:00	83143	2802	693	397	115	10	3	0
2015-06-13 12:01:00	83474	2742	692	356	85	8	0	0
2015-06-13 12:02:00	82606	2748	639	323	96	8	2	0
2015-06-13 12:03:00	82622	2754	673	367	134	7	1	0
2015-06-13 12:04:00	81996	2759	647	358	115	16	2	0
2015-06-13 12:05:00	82359	2663	674	344	101	6	0	0
2015-06-13 12:06:00	81569	2723	684	356	86	7	3	0
2015-06-13 12:07:00	82211	2668	690	360	92	7	0	0
2015-06-13 12:08:00	81856	2775	712	407	119	4	1	0
2015-06-13 12:09:00	81874	2719	695	396	101	6	1	0
2015-06-13 12:10:00	81621	2684	680	336	100	9	1	0
2015-06-13 12:11:00	81235	2753	695	356	90	6	0	0
2015-06-13 12:12:00	81372	2822	731	417	107	6	2	0
2015-06-13 12:13:00	81030	2744	660	381	106	10	3	1
2015-06-13 12:14:00	80553	2699	702	350	102	8	3	0
2015-06-13 12:15:00	80771	2757	760	401	109	16	0	0
2015-06-13 12:16:00	80360	2778	760	416	112	12	1	0
2015-06-13 12:17:00	80570	2773	767	385	113	8	3	1
2015-06-13 12:18:00	80208	2745	723	404	116	9	1	0
2015-06-13 12:19:00	80163	2754	719	405	116	7	1	0
2015-06-13 12:20:00	79739	2710	723	411	124	14	1	0
2015-06-13 12:21:00	79602	2762	729	404	128	9	2	0
2015-06-13 12:22:00	79287	2798	704	372	116	8	0	0
2015-06-13 12:23:00	79435	2724	708	362	97	9	1	0
2015-06-13 12:24:00	79765	2752	715	395	116	15	2	1
2015-06-13 12:25:00	79532	2724	737	401	105	9	1	0
2015-06-13 12:26:00	78983	2798	726	375	108	19	1	0
2015-06-13 12:27:00	78848	2652	715	400	109	6	0	0
2015-06-13 12:28:00	78917	2792	759	403	104	11	3	0
2015-06-13 12:29:00	78452	2669	712	382	127	8	0	0
2015-06-13 12:30:00	78112	2668	742	388	89	7	0	0
2015-06-13 12:31:00	78211	2725	740	401	109	9	0	0
2015-06-13 12:32:00	78087	2823	781	428	132	13	2	0
2015-06-13 12:33:00	77937	2779	732	388	109	11	3	1
2015-06-13 12:34:00	77732	2623	706	398	115	8	1	0
2015-06-13 12:35:00	77844	2673	699	368	107	8	2	0
2015-06-13 12:36:00	77362	2722	781	426	106	14	0	0
2015-06-13 12:37:00	77089	2675	734	373	118	11	0	0
2015-06-13 12:38:00	77187	2765	785	413	119	13	0	0
2015-06-13 12:39:00	76855	2707	737	392	115	9	1	0
2015-06-13 12:40:00	76388	2765	764	414	102	7	0	0
2015-06-13 12:41:00	76896	2710	758	408	107	7	0	0
2015-06-13 12:42:00	76400	2729	772	419	108	12	0	0
2015-06-13 12:43:00	76500	2672	740	406	109	11	1	0
2015-06-13 12:44:00	76475	2766	771	421	110	15	1	0
2015-06-13 12:45:00	76601	2774	774	407	119	11	1	0
2015-06-13 12:46:00	75816	2766	766	443	117	10	1	0
2015-06-13 12:47:00	75696	2629	739	385	96	9	0	0
2015-06-13 12:48:00	75533	2722	740	414	115	6	0	0
2015-06-13 12:49:00	75391	2773	746	410	110	9	0	0
2015-06-13 12:50:00	75386	2747	753	411	113	6	0	0
2015-06-13 12:51:00	75485	2743	802	449	131	8	0	0
2015-06-13 12:52:00	74667	2693	704	390	107	10	1	0
2015-06-13 12:53:00	75339	2725	762	424	114	11	2	0
2015-06-13 12:54:00	75541	2802	760	405	121	14	1	0
2015-06-13 12:55:00	75125	2700	761	404	118	8	0	0
2015-06-13 12:56:00	75259	2762	785	396	114	11	2	0
2015-06-13 12:57:00	74894	2770	792	428	133	16	0	0
2015-06-13 12:58:00	75839	2792	799	440	126	9	1	0
2015-06-13 12:59:00	75171	2760	751	424	110	9	0	0
2015-06-13 13:00:00	75078	2766	788	396	112	9	2	0
2015-06-13 13:01:00	74210	2781	770	421	111	7	0	0
2015-06-13 13:02:00	74215	2725	775	416	100	10	0	0
2015-06-13 13:03:00	74161	2751	807	439	118	12	0	0
2015-06-13 13:04:00	74709	2761	801	442	126	9	1	0
2015-06-13 13:05:00	74355	2733	769	411	129	12	2	0
2015-06-13 13:06:00	74602	2735	751	399	96	5	0	0
2015-06-13 13:07:00	74338	2721	754	421	106	9	0	0
2015-06-13 13:08:00	74228	2717	792	439	126	12	4	0
2015-06-13 13:09:00	74289	2756	774	419	120	10	1	0
2015-06-13 13:10:00	73991	2746	811	423	119	9	3	0
2015-06-13 13:11:00	73938	2744	792	415	109	8	2	0
2015-06-13 13:12:00	74360	2808	802	439	123	12	1	0
2015-06-13 13:13:00	73523	2775	767	419	111	12	1	1
2015-06-13 13:14:00	73608	2779	766	435	124	15	1	0
2015-06-13 13:15:00	74118	2727	753	401	101	6	2	0
2015-06-13 13:16:00	73447	2663	804	423	107	8	1	0
2015-06-13 13:17:00	73036	2774	855	436	108	9	0	0
2015-06-13 13:18:00	73642	2733	786	413	123	15	1	0
2015-06-13 13:19:00	73276	2726	810	431	113	3	1	0
2015-06-13 13:20:00	73243	2732	808	451	120	13	1	0
2015-06-13 13:21:00	72739	2665	772	394	106	11	1	0
2015-06-13 13:22:00	72981	2681	756	412	109	10	1	0
2015-06-13 13:23:00	73611	2735	750	374	110	12	1	0
2015-06-13 13:24:00	73060	2702	760	407	117	7	0	0
2015-06-13 13:25:00	72682	2683	751	426	124	9	1	0
2015-06-13 13:26:00	71629	2601	728	394	99	11	0	0
2015-06-13 13:27:00	72145	2628	756	406	93	10	0	0
2015-06-13 13:28:00	71970	2692	815	451	122	11	0	0
2015-06-13 13:29:00	71877	2660	757	420	126	8	1	0
2015-06-13 13:30:00	71817	2610	769	418	111	7	0	0
2015-06-13 13:31:00	71378	2728	784	433	115	10	2	0
2015-06-13 13:32:00	70960	2603	761	434	116	4	0	0
2015-06-13 13:33:00	70761	2694	831	455	119	7	1	0
2015-06-13 13:34:00	70907	2607	763	417	120	8	0	0
2015-06-13 13:35:00	70854	2559	758	415	118	13	1	0
2015-06-13 13:36:00	70312	2668	779	437	121	6	0	0
2015-06-13 13:37:00	70582	2686	781	422	112	7	0	0
2015-06-13 13:38:00	69959	2676	791	422	97	4	0	0
2015-06-13 13:39:00	70425	2724	833	427	105	12	1	0
2015-06-13 13:40:00	69979	2615	758	424	129	15	0	0
2015-06-13 13:41:00	69527	2703	808	442	134	11	0	0
2015-06-13 13:42:00	69345	2731	793	431	97	6	1	0
2015-06-13 13:43:00	69423	2708	785	429	136	4	0	0
2015-06-13 13:44:00	69310	2617	733	399	104	9	0	0
2015-06-13 13:45:00	69079	2614	767	452	113	10	0	0
2015-06-13 13:46:00	69153	2597	754	413	104	14	0	0
2015-06-13 13:47:00	68678	2603	753	389	110	14	0	0
2015-06-13 13:48:00	69012	2705	761	389	93	8	0	0
2015-06-13 13:49:00	68656	2651	771	433	113	12	1	0
2015-06-13 13:50:00	68967	2583	771	406	108	8	0	0
2015-06-13 13:51:00	68173	2593	731	402	95	7	2	0
2015-06-13 13:52:00	68310	2640	750	386	115	10	3	1
2015-06-13 13:53:00	68032	2533	734	395	114	10	0	0
2015-06-13 13:54:00	67940	2608	776	422	123	5	0	0
2015-06-13 13:55:00	67587	2631	766	423	117	8	0	0
2015-06-13 13:56:00	67735	2601	783	413	98	12	1	0
2015-06-13 13:57:00	67808	2637	791	447	112	15	1	0
2015-06-13 13:58:00	67224	2489	769	424	130	7	1	0
2015-06-13 13:59:00	66952	2573	792	417	113	11	1	0
2015-06-13 14:00:00	67401	2652	798	448	120	7	2	0
2015-06-13 14:01:00	67027	2552	810	415	113	10	0	0
2015-06-13 14:02:00	66905	2659	816	432	115	9	0	0
2015-06-13 14:03:00	67244	2620	763	420	113	11	2	0
2015-06-13 14:04:00	67007	2634	816	434	122	12	0	0
2015-06-13 14:05:00	66736	2574	795	428	128	8	0	0
2015-06-13 14:06:00	66673	2727	826	450	140	7	2	0
2015-06-13 14:07:00	66851	2623	755	408	121	10	1	0
2015-06-13 14:08:00	66844	2649	809	441	106	9	0	0
2015-06-13 14:09:00	66078	2601	821	427	111	6	1	0
2015-06-13 14:10:00	66521	2670	864	444	128	8	1	0
2015-06-13 14:11:00	66127	2520	797	442	120	7	0	0
2015-06-13 14:12:00	66399	2585	793	427	114	11	0	0
2015-06-13 14:13:00	65686	2605	762	401	116	5	1	0
2015-06-13 14:14:00	65424	2640	801	436	108	13	1	1
2015-06-13 14:15:00	65644	2683	832	471	141	12	0	0
2015-06-13 14:16:00	65618	2569	739	421	111	13	0	0
2015-06-13 14:17:00	65912	2593	788	442	103	12	1	0
2015-06-13 14:18:00	65533	2608	798	412	113	9	0	0
2015-06-13 14:19:00	65372	2670	793	445	106	11	1	0
2015-06-13 14:20:00	64873	2559	809	415	98	6	0	0
2015-06-13 14:21:00	65033	2522	760	414	94	8	1	0
2015-06-13 14:22:00	64891	2606	811	436	133	11	2	0
2015-06-13 14:23:00	64617	2484	801	438	119	10	0	0
2015-06-13 14:24:00	64687	2539	801	442	131	18	2	0
2015-06-13 14:25:00	64900	2661	779	428	111	4	0	0
2015-06-13 14:26:00	64591	2601	823	449	137	7	1	0
2015-06-13 14:27:00	64401	2541	813	417	120	8	3	0
2015-06-13 14:28:00	64473	2674	850	469	118	9	2	0
2015-06-13 14:29:00	64077	2530	761	425	109	10	0	0
2015-06-13 14:30:00	64362	2531	808	444	108	14	1	0
2015-06-13 14:31:00	63999	2646	860	480	136	14	3	1
2015-06-13 14:32:00	63603	2495	780	402	108	9	2	0
2015-06-13 14:33:00	63279	2511	800	422	95	5	0	0
2015-06-13 14:34:00	63604	2550	803	466	126	12	1	0
2015-06-13 14:35:00	63362	2475	776	398	113	5	0	0
2015-06-13 14:36:00	63734	2527	818	435	114	10	0	0
2015-06-13 14:37:00	63449	2518	786	413	119	11	0	0
2015-06-13 14:38:00	63118	2586	761	382	112	6	1	0
2015-06-13 14:39:00	63103	2615	794	423	116	10	1	0
2015-06-13 14:40:00	63236	2586	757	410	117	11	0	0
2015-06-13 14:41:00	62683	2530	762	399	112	10	0	0
2015-06-13 14:42:00	62892	2549	816	425	112	14	1	0
2015-06-13 14:43:00	62691	2565	796	445	113	16	0	0
2015-06-13 14:44:00	62999	2606	870	477	127	14	0	0
2015-06-13 14:45:00	62704	2596	785	439	117	8	0	0
2015-06-13 14:46:00	62515	2544	780	420	117	6	0	0
2015-06-13 14:47:00	62855	2631	878	485	120	8	0	0
2015-06-13 14:48:00	62757	2583	799	426	130	4	0	0
2015-06-13 14:49:00	62599	2601	766	401	116	10	1	0
2015-06-13 14:50:00	62803	2570	778	436	117	8	0	0
2015-06-13 14:51:00	62718	2539	807	434	108	9	2	0
2015-06-13 14:52:00	62352	2530	822	461	126	5	0	0
2015-06-13 14:53:00	62443	2481	807	445	118	4	0	0
2015-06-13 14:54:00	62368	2579	794	438	126	12	2	0
2015-06-13 14:55:00	62126	2652	888	477	129	8	0	0
2015-06-13 14:56:00	61790	2667	850	475	128	11	0	0
2015-06-13 14:57:00	62263	2549	806	455	122	8	1	0
2015-06-13 14:58:00	62270	2536	823	447	142	10	1	0
2015-06-13 14:59:00	62388	2586	847	466	128	3	0	0
2015-06-13 15:00:00	62448	2585	800	433	116	9	1	0
2015-06-13 15:01:00	62753	2612	859	453	136	12	2	0
2015-06-13 15:02:00	62769	2589	794	438	130	10	0	0
2015-06-13 15:03:00	62026	2570	800	433	131	8	1	0
2015-06-13 15:04:00	62018	2597	824	458	115	3	2	0
2015-06-13 15:05:00	62159	2504	821	453	128	10	4	1
2015-06-13 15:06:00	61958	2604	833	461	119	9	1	0
2015-06-13 15:07:00	62270	2584	804	427	107	8	0	0
2015-06-13 15:08:00	62360	2540	793	425	116	5	0	0
2015-06-13 15:09:00	62960	2530	781	420	113	8	2	0
2015-06-13 15:10:00	62660	2540	780	423	132	9	2	0
2015-06-13 15:11:00	62555	2597	850	477	115	7	0	0
2015-06-13 15:12:00	62803	2579	846	437	99	6	0	0
2015-06-13 15:13:00	62420	2547	812	426	109	8	2	0
2015-06-13 15:14:00	62507	2554	803	422	111	9	0	0
2015-06-13 15:15:00	62111	2501	837	461	131	11	1	0
2015-06-13 15:16:00	62971	2610	860	455	145	14	1	0
2015-06-13 15:17:00	62844	2489	775	417	96	5	0	0
2015-06-13 15:18:00	63058	2626	824	433	131	9	2	0
2015-06-13 15:19:00	62832	2622	859	451	125	8	1	0
2015-06-13 15:20:00	63199	2542	820	440	106	11	2	0
2015-06-13 15:21:00	63791	2540	819	427	128	5	1	0
2015-06-13 15:22:00	63251	2460	829	446	117	9	0	0
2015-06-13 15:23:00	63428	2505	792	429	100	4	0	0
2015-06-13 15:24:00	62745	2549	807	408	100	7	0	0
2015-06-13 15:25:00	63424	2508	843	448	134	12	0	0
2015-06-13 15:26:00	63337	2603	846	436	116	8	2	0
2015-06-13 15:27:00	63352	2564	796	435	120	15	0	0
2015-06-13 15:28:00	63859	2548	757	412	119	9	0	0
2015-06-13 15:29:00	63592	2564	800	431	118	13	1	0
2015-06-13 15:30:00	62753	2545	771	430	107	6	0	0
2015-06-13 15:31:00	63915	2502	831	455	122	10	0	0
2015-06-13 15:32:00	63287	2485	829	439	119	13	0	0
2015-06-13 15:33:00	63952	2474	763	399	100	7	1	0
2015-06-13 15:34:00	63913	2665	841	454	125	6	2	0
2015-06-13 15:35:00	64055	2512	813	437	120	7	1	0
2015-06-13 15:36:00	63826	2527	839	444	119	11	0	0
2015-06-13 15:37:00	63723	2476	791	402	113	6	0	0
2015-06-13 15:38:00	64139	2564	764	401	124	10	0	0
2015-06-13 15:39:00	64231	2553	791	422	121	6	0	0
2015-06-13 15:40:00	64281	2537	841	452	126	6	0	0
2015-06-13 15:41:00	64325	2502	772	390	102	12	2	0
2015-06-13 15:42:00	64022	2584	850	470	132	10	1	0
2015-06-13 15:43:00	64777	2473	769	405	96	7	1	0
2015-06-13 15:44:00	64723	2481	809	435	123	10	0	0
2015-06-13 15:45:00	64424	2548	786	421	109	6	0	0
2015-06-13 15:46:00	64804	2542	793	430	107	4	0	0
2015-06-13 15:47:00	65064	2557	798	417	116	10	1	0
2015-06-13 15:48:00	64829	2394	676	352	98	8	0	0
2015-06-13 15:49:00	65338	2524	757	400	101	6	1	0
2015-06-13 15:50:00	65111	2481	771	401	119	11	3	0
2015-06-13 15:51:00	65330	2506	781	431	108	8	0	0
2015-06-13 15:52:00	65983	2556	779	438	109	9	1	0
2015-06-13 15:53:00	65810	2446	786	449	111	7	1	0
2015-06-13 15:54:00	66169	2508	793	438	118	16	0	0
2015-06-13 15:55:00	66341	2497	775	433	138	7	0	0
2015-06-13 15:56:00	66073	2467	791	439	93	10	1	0
2015-06-13 15:57:00	66379	2481	781	413	121	7	0	0
2015-06-13 15:58:00	66724	2536	843	447	106	6	1	0
2015-06-13 15:59:00	66133	2547	819	445	112	15	3	0
2015-06-13 16:00:00	66632	2528	763	410	116	3	0	0
2015-06-13 16:01:00	66383	2473	738	393	119	7	2	0
2015-06-13 16:02:00	66369	2512	797	428	123	7	0	0
2015-06-13 16:03:00	66538	2440	801	423	106	10	0	0
2015-06-13 16:04:00	66988	2488	757	424	110	6	1	0
2015-06-13 16:05:00	67381	2422	722	390	93	7	0	0
2015-06-13 16:06:00	66790	2387	737	421	107	6	1	0
2015-06-13 16:07:00	67552	2491	770	396	98	11	1	0
2015-06-13 16:08:00	66975	2485	748	397	113	14	1	0
2015-06-13 16:09:00	66962	2475	787	424	107	8	1	0
2015-06-13 16:10:00	67352	2430	733	389	115	6	0	0
2015-06-13 16:11:00	67540	2465	771	418	116	11	0	0
2015-06-13 16:12:00	67342	2397	740	382	98	10	0	0
2015-06-13 16:13:00	67518	2494	796	407	94	8	0	0
2015-06-13 16:14:00	67895	2406	742	398	99	8	0	0
2015-06-13 16:15:00	68092	2441	746	381	94	3	0	0
2015-06-13 16:16:00	68459	2408	744	402	102	7	1	0
2015-06-13 16:17:00	68144	2431	747	392	95	7	1	0
2015-06-13 16:18:00	67938	2390	739	385	98	7	0	0
2015-06-13 16:19:00	68507	2464	750	382	94	8	0	0
2015-06-13 16:20:00	68534	2488	787	407	103	9	0	0
2015-06-13 16:21:00	69055	2465	723	388	105	8	1	0
2015-06-13 16:22:00	69068	2483	704	373	96	13	0	0
2015-06-13 16:23:00	68356	2397	772	396	97	6	0	0
2015-06-13 16:24:00	68733	2370	734	394	108	5	1	0
2015-06-13 16:25:00	69055	2427	779	431	110	11	2	0
2015-06-13 16:26:00	69678	2437	754	378	105	8	2	0
2015-06-13 16:27:00	68790	2356	708	367	81	8	0	0
2015-06-13 16:28:00	69762	2465	730	380	101	6	1	0
2015-06-13 16:29:00	69163	2430	701	378	88	7	1	0
2015-06-13 16:30:00	69426	2367	731	374	89	10	0	0
2015-06-13 16:31:00	70245	2359	698	381	93	7	4	0
2015-06-13 16:32:00	70673	2439	711	371	100	5	0	0
2015-06-13 16:33:00	70426	2405	699	354	91	3	0	0
2015-06-13 16:34:00	70197	2441	687	371	92	4	0	0
2015-06-13 16:35:00	70184	2418	683	367	89	8	0	0
2015-06-13 16:36:00	71498	2372	708	367	102	8	1	0
2015-06-13 16:37:00	70648	2472	735	402	92	11	0	0
2015-06-13 16:38:00	71150	2444	679	375	86	11	2	0
2015-06-13 16:39:00	71402	2325	661	355	93	7	2	0
2015-06-13 16:40:00	71319	2441	699	375	98	6	0	0
2015-06-13 16:41:00	71665	2390	729	378	100	6	0	0
2015-06-13 16:42:00	72011	2359	692	358	99	5	0	0
2015-06-13 16:43:00	71465	2380	718	358	92	6	2	0
2015-06-13 16:44:00	71292	2286	665	338	87	5	0	0
2015-06-13 16:45:00	71926	2446	688	353	100	6	0	0
2015-06-13 16:46:00	72051	2267	673	364	94	6	0	0
2015-06-13 16:47:00	72463	2346	664	343	100	4	1	1
2015-06-13 16:48:00	72552	2265	641	327	82	8	0	0
2015-06-13 16:49:00	72627	2283	611	315	83	8	0	0
2015-06-13 16:50:00	73220	2333	689	351	89	7	2	0
2015-06-13 16:51:00	73113	2329	676	361	94	6	0	0
2015-06-13 16:52:00	73594	2437	743	401	117	3	0	0
2015-06-13 16:53:00	73425	2280	630	326	93	6	1	0
2015-06-13 16:54:00	74571	2408	708	374	112	7	1	0
2015-06-13 16:55:00	74491	2419	712	384	85	7	0	0
2015-06-13 16:56:00	75005	2365	637	328	96	6	1	0
2015-06-13 16:57:00	74698	2362	701	406	90	8	2	0
2015-06-13 16:58:00	74609	2315	669	345	96	5	4	0
2015-06-13 16:59:00	74522	2255	612	333	91	10	3	0
2015-06-13 17:00:00	74847	2263	629	327	98	5	0	0
2015-06-13 17:01:00	75280	2316	656	354	84	4	0	0
2015-06-13 17:02:00	75611	2303	662	357	104	9	0	0
2015-06-13 17:03:00	76311	2334	690	344	88	6	1	0
2015-06-13 17:04:00	76029	2315	668	351	89	2	0	0
2015-06-13 17:05:00	75596	2316	659	338	80	10	4	0
2015-06-13 17:06:00	76671	2310	642	329	89	6	1	0
2015-06-13 17:07:00	76439	2328	620	324	75	6	0	0
2015-06-13 17:08:00	76838	2380	622	331	89	2	0	0
2015-06-13 17:09:00	76867	2355	635	324	81	9	0	0
2015-06-13 17:10:00	77288	2301	631	327	94	8	0	0
2015-06-13 17:11:00	77369	2257	633	321	90	4	0	0
2015-06-13 17:12:00	77910	2271	602	311	89	7	0	0
2015-06-13 17:13:00	77965	2327	642	310	84	5	0	0
2015-06-13 17:14:00	77894	2362	639	343	87	5	0	0
2015-06-13 17:15:00	78211	2214	628	311	87	10	0	0
2015-06-13 17:16:00	78641	2333	660	349	96	8	0	0
2015-06-13 17:17:00	79084	2258	611	317	104	6	1	0
2015-06-13 17:18:00	78845	2282	618	298	69	2	1	0
2015-06-13 17:19:00	78551	2332	623	320	80	8	1	0
2015-06-13 17:20:00	79077	2288	612	309	81	6	0	0
2015-06-13 17:21:00	78918	2224	576	301	74	5	1	0
2015-06-13 17:22:00	78948	2263	591	314	85	5	1	0
2015-06-13 17:23:00	79694	2269	649	326	74	6	0	0
2015-06-13 17:24:00	80081	2342	630	309	80	5	2	0
2015-06-13 17:25:00	80342	2200	615	292	79	3	0	0
2015-06-13 17:26:00	81195	2412	620	324	78	6	1	0
2015-06-13 17:27:00	81140	2237	594	290	78	7	1	0
2015-06-13 17:28:00	81555	2370	648	319	87	6	1	0
2015-06-13 17:29:00	81909	2333	615	296	60	4	1	0
2015-06-13 17:30:00	81323	2321	571	284	71	8	0	0
2015-06-13 17:31:00	82555	2253	599	295	79	10	0	0
2015-06-13 17:32:00	82224	2385	620	300	88	7	0	0
2015-06-13 17:33:00	82188	2307	616	352	92	9	2	0
2015-06-13 17:34:00	83211	2324	598	326	93	11	0	0
2015-06-13 17:35:00	83898	2366	650	315	102	13	1	0
2015-06-13 17:36:00	84011	2337	669	352	95	4	1	0
2015-06-13 17:37:00	84070	2298	637	313	83	10	0	0
2015-06-13 17:38:00	83825	2327	620	321	67	4	0	0
2015-06-13 17:39:00	84710	2274	590	299	87	8	1	0
2015-06-13 17:40:00	84977	2348	659	367	92	7	0	0
2015-06-13 17:41:00	84955	2329	645	320	90	4	0	0
2015-06-13 17:42:00	84778	2315	603	303	79	9	1	0
2015-06-13 17:43:00	85967	2331	638	331	76	2	1	0
2015-06-13 17:44:00	86057	2324	623	347	105	6	0	0
2015-06-13 17:45:00	86842	2315	631	331	93	8	3	1
2015-06-13 17:46:00	86559	2333	594	320	89	2	0	0
2015-06-13 17:47:00	86804	2217	587	294	76	7	2	0
2015-06-13 17:48:00	86935	2315	591	311	79	3	0	0
2015-06-13 17:49:00	87561	2336	575	291	65	6	1	0
2015-06-13 17:50:00	87334	2249	581	303	84	3	0	0
2015-06-13 17:51:00	87857	2341	619	316	94	7	2	0
2015-06-13 17:52:00	88209	2417	659	345	101	7	1	0
2015-06-13 17:53:00	88566	2397	645	321	83	4	0	0
2015-06-13 17:54:00	88533	2274	584	305	81	6	2	0
2015-06-13 17:55:00	88418	2321	597	282	66	8	1	0
2015-06-13 17:56:00	88631	2360	586	310	87	16	4	0
2015-06-13 17:57:00	129847	3754	1206	778	345	77	16	1
2015-06-13 17:58:00	170431	4766	1556	986	424	69	12	0
2015-06-13 17:59:00	174913	5067	1669	1108	485	108	22	2
2015-06-13 18:00:00	171235	4971	1508	975	434	79	18	2
2015-06-13 18:01:00	168492	4844	1582	968	415	87	20	2
2015-06-13 18:02:00	166332	4649	1468	959	408	67	18	1
2015-06-13 18:03:00	164878	4505	1389	886	375	77	15	0
2015-06-13 18:04:00	164332	4508	1353	861	330	44	10	3
2015-06-13 18:05:00	162375	4502	1394	864	383	55	8	0
2015-06-13 18:06:00	162060	4658	1506	948	379	59	7	0
2015-06-13 18:07:00	158068	4382	1349	833	331	54	11	0
2015-06-13 18:08:00	154696	4097	1277	777	287	51	9	1
2015-06-13 18:09:00	153440	4160	1195	720	289	50	10	0
2015-06-13 18:10:00	150555	4093	1187	725	269	48	5	0
2015-06-13 18:11:00	149081	4046	1202	729	294	50	9	2
2015-06-13 18:12:00	147246	3838	1127	663	257	38	3	0
2015-06-13 18:13:00	145542	3877	1107	629	246	22	0	0
2015-06-13 18:14:00	144794	3861	1128	657	233	22	6	0
2015-06-13 18:15:00	143009	3821	1115	661	241	31	6	0
2015-06-13 18:16:00	141544	3630	1011	586	202	29	1	0
2015-06-13 18:17:00	140473	3594	1028	622	244	27	5	0
2015-06-13 18:18:00	138938	3650	1019	610	202	28	4	0
2015-06-13 18:19:00	137842	3564	1009	581	189	30	3	0
2015-06-13 18:20:00	136431	3498	993	572	203	27	4	0
2015-06-13 18:21:00	136328	3502	987	557	166	21	4	0
2015-06-13 18:22:00	134739	3593	971	556	187	28	3	0
2015-06-13 18:23:00	133580	3474	967	548	175	18	2	0
2015-06-13 18:24:00	132539	3524	984	585	184	22	2	0
2015-06-13 18:25:00	131779	3257	940	545	161	13	3	1
2015-06-13 18:26:00	131105	3354	926	516	154	19	2	0
2015-06-13 18:27:00	130333	3262	877	467	145	15	3	0
2015-06-13 18:28:00	129552	3358	933	524	168	17	2	0
2015-06-13 18:29:00	128687	3220	837	475	146	18	2	0
2015-06-13 18:30:00	128034	3127	817	445	154	20	2	1
2015-06-13 18:31:00	126874	3168	866	474	140	16	2	1
2015-06-13 18:32:00	126374	3124	798	444	142	19	4	0
2015-06-13 18:33:00	126439	3168	868	456	147	11	1	0
2015-06-13 18:34:00	125627	3188	835	467	154	12	2	0
2015-06-13 18:35:00	125343	3106	823	453	144	14	0	0
2015-06-13 18:36:00	124325	3072	779	398	124	9	0	0
2015-06-13 18:37:00	123477	3150	802	397	108	13	1	0
2015-06-13 18:38:00	123532	3094	787	416	124	13	0	0
2015-06-13 18:39:00	123340	3108	824	448	135	8	1	0
2015-06-13 18:40:00	123152	3019	806	439	141	17	3	0
2015-06-13 18:41:00	122276	3013	778	427	112	9	1	0
2015-06-13 18:42:00	122245	3136	830	447	124	10	1	0
2015-06-13 18:43:00	122258	3263	745	392	121	11	0	0
2015-06-13 18:44:00	123533	3248	734	411	119	15	2	0
2015-06-13 18:45:00	123636	3236	740	395	129	10	0	0
2015-06-13 18:46:00	123090	3434	792	407	123	11	0	0
2015-06-13 18:47:00	123088	3353	738	385	98	10	0	0
2015-06-13 18:48:00	123806	3339	755	407	111	10	0	0
2015-06-13 18:49:00	123708	3493	801	407	107	5	0	0
2015-06-13 18:50:00	123633	3343	755	387	124	13	0	0
2015-06-13 18:51:00	123081	3254	718	393	108	9	0	0
2015-06-13 18:52:00	122438	3215	729	358	102	9	0	0
2015-06-13 18:53:00	121895	3260	719	405	105	12	0	0
2015-06-13 18:54:00	122376	3276	743	366	99	11	0	0
2015-06-13 18:55:00	121880	3251	744	381	110	8	0	0
2015-06-13 18:56:00	122180	3156	693	363	98	9	2	0
2015-06-13 18:57:00	121413	3138	685	372	99	11	1	0
2015-06-13 18:58:00	121679	3105	679	343	110	7	0	0
2015-06-13 18:59:00	120528	3261	770	414	115	14	1	0
2015-06-13 19:00:00	120817	3118	722	374	98	10	0	0
2015-06-13 19:01:00	120127	3123	726	375	110	9	0	0
2015-06-13 19:02:00	119822	3069	674	338	102	9	0	0
2015-06-13 19:03:00	120100	3086	647	340	98	10	0	0
2015-06-13 19:04:00	120665	3115	654	343	102	8	3	0
2015-06-13 19:05:00	120331	3116	670	324	89	9	0	0
2015-06-13 19:06:00	120552	3175	734	367	105	7	1	0
2015-06-13 19:07:00	119964	3140	747	396	105	11	2	0
2015-06-13 19:08:00	119878	3001	684	354	104	9	1	0
2015-06-13 19:09:00	120127	3122	734	342	107	8	0	0
2015-06-13 19:10:00	119795	3058	745	376	115	14	2	0
2015-06-13 19:11:00	120054	3112	705	345	93	7	0	0
2015-06-13 19:12:00	120212	3082	671	346	95	10	3	1
2015-06-13 19:13:00	120403	3179	698	360	103	4	0	0
2015-06-13 19:14:00	120157	3129	694	332	92	5	0	0
2015-06-13 19:15:00	119539	3001	672	352	89	12	0	0
2015-06-13 19:16:00	119581	3097	678	365	100	7	1	0
2015-06-13 19:17:00	120104	3058	675	349	97	11	0	0
2015-06-13 19:18:00	120060	3071	665	352	104	4	0	0
2015-06-13 19:19:00	119911	2998	637	333	69	3	0	0
2015-06-13 19:20:00	120606	3019	674	333	76	8	1	0
2015-06-13 19:21:00	119522	2969	687	376	100	7	2	0
2015-06-13 19:22:00	119494	3021	660	328	85	9	0	0
2015-06-13 19:23:00	119382	3085	651	335	85	11	2	0
2015-06-13 19:24:00	119489	3061	651	333	89	10	2	0
2015-06-13 19:25:00	119018	3037	656	339	105	7	2	0
2015-06-13 19:26:00	119881	3087	706	350	102	7	0	0
2015-06-13 19:27:00	119163	3076	683	368	95	7	0	0
2015-06-13 19:28:00	119387	3061	692	354	91	11	0	0
2015-06-13 19:29:00	119698	2968	670	354	97	9	1	0
2015-06-13 19:30:00	119922	2928	608	292	71	5	1	0
2015-06-13 19:31:00	120370	3032	686	344	78	4	0	0
2015-06-13 19:32:00	119116	2987	640	319	102	15	1	0
2015-06-13 19:33:00	120428	2987	668	330	95	10	2	0
2015-06-13 19:34:00	120196	3028	665	327	90	4	0	0
2015-06-13 19:35:00	119933	2967	711	371	98	7	0	0
2015-06-13 19:36:00	119542	2896	568	297	80	5	1	0
2015-06-13 19:37:00	119925	2970	638	302	70	4	0	0
2015-06-13 19:38:00	119746	3017	692	352	113	8	0	0
2015-06-13 19:39:00	120594	3000	672	342	108	4	0	0
2015-06-13 19:40:00	120649	2897	604	308	78	5	0	0
2015-06-13 19:41:00	120645	2904	653	320	84	6	1	0
2015-06-13 19:42:00	120891	2958	671	348	107	7	1	0
2015-06-13 19:43:00	121379	2981	661	327	85	11	1	0
2015-06-13 19:44:00	120073	2975	576	281	60	5	1	0
2015-06-13 19:45:00	119957	2831	629	314	93	6	2	0
2015-06-13 19:46:00	120660	2963	606	276	72	5	2	0
2015-06-13 19:47:00	121192	3042	648	347	86	11	2	0
2015-06-13 19:48:00	121078	2978	651	336	89	6	0	0
2015-06-13 19:49:00	121123	3017	645	316	76	7	1	0
2015-06-13 19:50:00	121238	3003	659	341	88	7	2	0
2015-06-13 19:51:00	121309	2984	664	311	87	8	0	0
2015-06-13 19:52:00	120952	2937	658	340	76	10	1	0
2015-06-13 19:53:00	121250	3020	642	336	85	7	0	0
2015-06-13 19:54:00	121791	3038	669	333	95	9	0	0
2015-06-13 19:55:00	121472	2924	634	298	68	8	2	0
2015-06-13 19:56:00	121223	3010	676	357	86	6	1	0
2015-06-13 19:57:00	121836	3015	671	338	85	9	0	0
2015-06-13 19:58:00	121655	2984	621	300	65	8	2	0
2015-06-13 19:59:00	120892	2931	632	315	88	10	0	0
2015-06-13 20:00:00	121854	3012	620	319	72	4	1	0
2015-06-13 20:01:00	122289	3004	689	364	109	8	1	0
2015-06-13 20:02:00	121513	3064	656	351	95	6	0	0
2015-06-13 20:03:00	121400	2981	688	344	96	4	0	0
2015-06-13 20:04:00	122545	2955	625	320	86	3	0	0
2015-06-13 20:05:00	122970	3001	633	318	88	7	0	0
2015-06-13 20:06:00	122681	3106	672	345	95	4	0	0
2015-06-13 20:07:00	122385	3044	623	323	87	6	0	0
2015-06-13 20:08:00	121734	2968	667	348	74	1	0	0
2015-06-13 20:09:00	122743	2924	663	326	88	6	0	0
2015-06-13 20:10:00	122908	3014	651	305	71	6	1	0
2015-06-13 20:11:00	122191	3013	667	347	93	5	1	0
2015-06-13 20:12:00	122621	2946	649	319	85	6	1	0
2015-06-13 20:13:00	121670	2982	613	293	78	4	0	0
2015-06-13 20:14:00	122460	3031	650	338	82	9	2	0
2015-06-13 20:15:00	122749	3045	646	315	81	8	0	0
2015-06-13 20:16:00	122890	3002	626	325	90	7	0	0
2015-06-13 20:17:00	122935	2991	659	327	86	3	0	0
2015-06-13 20:18:00	123255	2982	642	313	79	10	1	0
2015-06-13 20:19:00	122575	3003	641	311	64	4	0	0
2015-06-13 20:20:00	123113	3000	666	345	94	10	0	0
2015-06-13 20:21:00	123445	2927	618	302	66	3	0	0
2015-06-13 20:22:00	123512	2927	629	350	83	5	0	0
2015-06-13 20:23:00	123957	3002	658	308	80	5	0	0
2015-06-13 20:24:00	124032	3038	644	335	89	11	0	0
2015-06-13 20:25:00	124485	3066	684	337	79	6	0	0
2015-06-13 20:26:00	123917	2954	616	302	64	4	1	0
2015-06-13 20:27:00	123157	2984	576	305	92	13	2	0
2015-06-13 20:28:00	123989	3011	615	298	85	3	0	0
2015-06-13 20:29:00	124281	3097	617	294	80	9	1	0
2015-06-13 20:30:00	125362	3109	641	321	82	5	0	0
2015-06-13 20:31:00	124409	2899	604	312	92	9	2	0
2015-06-13 20:32:00	125505	3075	647	352	80	5	0	0
2015-06-13 20:33:00	124999	3089	655	344	80	5	1	0
2015-06-13 20:34:00	124654	3052	660	340	81	8	0	0
2015-06-13 20:35:00	124811	3013	637	316	82	5	0	0
2015-06-13 20:36:00	125149	3021	659	338	81	7	1	0
2015-06-13 20:37:00	125442	3107	607	296	72	7	1	0
2015-06-13 20:38:00	124920	2967	628	333	81	1	0	0
2015-06-13 20:39:00	124780	2983	601	305	77	4	0	0
2015-06-13 20:40:00	124602	2969	585	296	85	10	2	0
2015-06-13 20:41:00	126186	3058	639	290	73	6	1	0
2015-06-13 20:42:00	125570	3065	662	345	76	8	0	0
2015-06-13 20:43:00	125976	3082	639	327	97	10	0	0
2015-06-13 20:44:00	126313	3141	684	353	97	5	0	0
2015-06-13 20:45:00	125140	3075	641	321	77	5	0	0
2015-06-13 20:46:00	124763	3115	612	292	62	5	0	0
2015-06-13 20:47:00	125504	3109	666	318	84	9	0	0
[truncated: 82,819 more rows]
