# Supplementary material for: Optical particle counter data collected in two inhabited sites close to an industrial hot spot during a three months survey
Source: Data Brief. 2019 Jul 15;25:104250. doi: 10.1016/j.dib.2019.104250 (PMC6722219; doi:10.1016/j.dib.2019.104250)
Supplement: Multimedia component 2 [file mmc2.txt]

date	PM03	PM05	PM07	PM1	PM2	PM3	PM5	PM10
2015-06-12 00:00:00	123477	3397	910	531	264	51	7	0
2015-06-12 00:01:00	123301	3450	885	558	271	56	16	0
2015-06-12 00:02:00	123506	3393	922	542	271	35	5	0
2015-06-12 00:03:00	124172	3478	938	577	278	45	7	0
2015-06-12 00:04:00	124135	3363	929	565	261	49	9	0
2015-06-12 00:05:00	123542	3527	963	572	275	51	5	0
2015-06-12 00:06:00	123487	3575	1021	618	293	50	14	0
2015-06-12 00:07:00	122505	3343	863	508	241	42	4	0
2015-06-12 00:08:00	122823	3247	856	498	236	47	8	0
2015-06-12 00:09:00	121500	3286	812	451	193	30	5	0
2015-06-12 00:10:00	120413	3113	765	437	203	42	7	0
2015-06-12 00:11:00	120940	3124	751	420	193	32	4	0
2015-06-12 00:12:00	119886	3141	745	442	193	34	7	0
2015-06-12 00:13:00	118623	2934	687	397	180	28	3	0
2015-06-12 00:14:00	118028	2903	664	391	181	28	3	0
2015-06-12 00:15:00	119139	2923	651	381	175	28	5	0
2015-06-12 00:16:00	119246	2935	690	404	186	31	1	0
2015-06-12 00:17:00	119515	2903	645	372	169	20	0	0
2015-06-12 00:18:00	119557	2877	635	354	150	24	2	0
2015-06-12 00:19:00	117674	2754	603	336	144	27	3	0
2015-06-12 00:20:00	116482	2900	648	352	172	26	1	0
2015-06-12 00:21:00	117125	2720	575	320	144	27	0	0
2015-06-12 00:22:00	116019	2765	581	319	138	18	5	0
2015-06-12 00:23:00	115794	2681	560	300	132	36	8	0
2015-06-12 00:24:00	115092	2620	557	314	133	22	2	0
2015-06-12 00:25:00	116128	2732	574	303	134	23	6	0
2015-06-12 00:26:00	116955	2716	588	355	164	24	3	0
2015-06-12 00:27:00	116523	2880	651	372	173	31	4	1
2015-06-12 00:28:00	116600	2786	645	344	149	20	0	0
2015-06-12 00:29:00	117244	2934	690	400	185	31	5	0
2015-06-12 00:30:00	116800	3256	913	559	267	60	11	0
2015-06-12 00:31:00	115453	3489	1067	649	341	69	12	0
2015-06-12 00:32:00	116122	3428	1094	717	357	68	17	0
2015-06-12 00:33:00	115993	3644	1164	742	384	68	12	0
2015-06-12 00:34:00	115922	3691	1239	801	402	100	17	0
2015-06-12 00:35:00	116829	3747	1260	814	419	94	22	1
2015-06-12 00:36:00	116772	3801	1267	823	437	73	11	0
2015-06-12 00:37:00	117892	3829	1289	826	407	73	7	0
2015-06-12 00:38:00	117544	3836	1303	814	427	69	12	0
2015-06-12 00:39:00	118211	3781	1296	830	428	90	17	0
2015-06-12 00:40:00	117740	3456	1020	650	296	65	11	0
2015-06-12 00:41:00	117062	3222	923	538	252	47	6	0
2015-06-12 00:42:00	117940	3293	876	546	260	57	12	1
2015-06-12 00:43:00	117160	2961	735	462	229	42	6	0
2015-06-12 00:44:00	118349	3057	810	493	227	41	5	0
2015-06-12 00:45:00	117318	3089	789	470	213	38	8	0
2015-06-12 00:46:00	116548	2926	689	408	200	39	5	1
2015-06-12 00:47:00	117854	2875	650	361	162	21	3	0
2015-06-12 00:48:00	116988	2809	637	375	154	20	4	0
2015-06-12 00:49:00	116935	2770	604	338	160	19	2	0
2015-06-12 00:50:00	116517	2669	574	319	142	22	4	0
2015-06-12 00:51:00	115930	2686	576	311	145	20	2	0
2015-06-12 00:52:00	116727	2620	573	291	133	10	4	0
2015-06-12 00:53:00	116814	2737	589	316	117	24	2	0
2015-06-12 00:54:00	115983	2693	602	351	166	29	5	1
2015-06-12 00:55:00	116804	2702	557	310	137	18	3	0
2015-06-12 00:56:00	116993	2861	638	352	168	35	6	0
2015-06-12 00:57:00	117975	2820	623	356	155	31	5	0
2015-06-12 00:58:00	117997	2824	642	367	175	31	6	0
2015-06-12 00:59:00	117612	2726	642	359	146	28	6	0
2015-06-12 01:00:00	117492	2807	606	315	147	13	3	0
2015-06-12 01:01:00	116622	2753	596	294	121	18	3	0
2015-06-12 01:02:00	116456	2708	591	322	133	24	2	0
2015-06-12 01:03:00	119150	2788	604	327	128	21	3	0
2015-06-12 01:04:00	119202	2614	528	283	124	18	5	0
2015-06-12 01:05:00	118541	2826	582	325	139	28	5	0
2015-06-12 01:06:00	117999	2746	573	299	133	25	4	0
2015-06-12 01:07:00	117530	2696	563	316	136	22	6	0
2015-06-12 01:08:00	117055	2680	544	319	151	27	4	0
2015-06-12 01:09:00	116851	2710	597	347	166	31	4	0
2015-06-12 01:10:00	116908	2706	638	355	140	23	3	0
2015-06-12 01:11:00	116052	2808	639	370	165	36	5	0
2015-06-12 01:12:00	115525	2743	638	359	183	29	7	0
2015-06-12 01:13:00	115332	3036	783	458	196	42	14	1
2015-06-12 01:14:00	116493	4085	1481	979	522	121	6	0
2015-06-12 01:15:00	117333	4378	1639	1128	627	134	17	0
2015-06-12 01:16:00	117334	5158	2203	1500	841	224	41	1
2015-06-12 01:17:00	118844	4966	2008	1440	811	196	44	1
2015-06-12 01:18:00	120182	5497	2413	1690	955	234	47	2
2015-06-12 01:19:00	120386	5337	2153	1484	798	190	35	0
2015-06-12 01:20:00	120604	4976	2016	1352	723	160	23	0
2015-06-12 01:21:00	120991	5268	2316	1605	906	204	28	0
2015-06-12 01:22:00	123063	6837	3412	2550	1445	323	63	0
2015-06-12 01:23:00	122065	5382	2411	1708	938	200	28	0
2015-06-12 01:24:00	121802	4646	1913	1326	727	166	29	0
2015-06-12 01:25:00	121432	3733	1217	804	406	78	13	1
2015-06-12 01:26:00	122668	3486	1090	699	368	79	15	0
2015-06-12 01:27:00	122827	3503	1102	716	393	80	13	0
2015-06-12 01:28:00	122846	3578	1079	703	370	70	17	0
2015-06-12 01:29:00	121808	3589	1019	677	339	82	16	0
2015-06-12 01:30:00	120506	3220	877	533	262	52	14	0
2015-06-12 01:31:00	120435	3180	813	498	238	51	7	0
2015-06-12 01:32:00	120559	3160	777	474	211	36	1	0
2015-06-12 01:33:00	120294	3201	846	499	249	43	5	0
2015-06-12 01:34:00	119994	3062	736	442	200	33	3	0
2015-06-12 01:35:00	120093	3046	746	415	198	47	4	0
2015-06-12 01:36:00	121185	3102	753	424	199	25	1	0
2015-06-12 01:37:00	119885	2938	678	374	168	30	4	0
2015-06-12 01:38:00	119822	3067	743	439	198	24	5	1
2015-06-12 01:39:00	119846	2955	701	391	187	27	4	0
2015-06-12 01:40:00	120204	2993	678	399	176	24	2	0
2015-06-12 01:41:00	120322	3071	714	403	179	36	6	0
2015-06-12 01:42:00	120762	2943	638	371	168	28	2	0
2015-06-12 01:43:00	121172	3018	683	378	154	29	4	0
2015-06-12 01:44:00	120844	3142	717	420	197	28	2	0
2015-06-12 01:45:00	120190	3194	707	421	202	36	8	0
2015-06-12 01:46:00	120695	3206	711	400	160	36	4	0
2015-06-12 01:47:00	120846	3077	691	417	181	38	7	0
2015-06-12 01:48:00	119186	3195	748	422	176	24	5	1
2015-06-12 01:49:00	119766	3260	793	417	191	35	3	0
2015-06-12 01:50:00	118501	3249	753	425	187	34	5	0
2015-06-12 01:51:00	118731	3216	820	423	195	29	3	0
2015-06-12 01:52:00	117747	3231	826	454	211	35	4	0
2015-06-12 01:53:00	116475	3327	863	496	205	33	5	1
2015-06-12 01:54:00	116900	3214	808	455	199	34	4	0
2015-06-12 01:55:00	117581	3237	823	457	225	40	6	0
2015-06-12 01:56:00	116618	3208	821	464	213	37	4	0
2015-06-12 01:57:00	116256	3290	883	515	243	50	6	0
2015-06-12 01:58:00	115751	3197	784	459	193	36	6	0
2015-06-12 01:59:00	115918	3186	808	459	213	35	6	0
2015-06-12 02:00:00	116081	3637	1103	679	300	64	7	0
2015-06-12 02:01:00	116459	4603	1805	1196	603	133	22	0
2015-06-12 02:02:00	116508	6032	2676	1825	899	204	45	1
2015-06-12 02:03:00	116324	5462	2285	1517	761	161	37	1
2015-06-12 02:04:00	116100	5076	2072	1367	687	168	23	0
2015-06-12 02:05:00	116386	5081	2086	1329	652	137	30	1
2015-06-12 02:06:00	116127	4679	1781	1152	551	105	21	0
2015-06-12 02:07:00	114319	4109	1529	988	500	110	17	0
2015-06-12 02:08:00	114623	3996	1436	939	471	91	22	0
2015-06-12 02:09:00	114353	3744	1277	807	397	74	6	0
2015-06-12 02:10:00	113519	3649	1254	769	362	63	9	0
2015-06-12 02:11:00	113730	3600	1220	766	358	85	11	0
2015-06-12 02:12:00	113627	3530	1165	756	359	56	8	0
2015-06-12 02:13:00	112099	3308	1009	623	316	65	9	0
2015-06-12 02:14:00	112432	3286	992	605	293	53	7	0
2015-06-12 02:15:00	112991	3233	964	587	292	62	14	0
2015-06-12 02:16:00	111409	3070	871	530	242	35	5	0
2015-06-12 02:17:00	111036	3006	851	507	231	40	5	0
2015-06-12 02:18:00	110970	2936	806	474	223	28	4	0
2015-06-12 02:19:00	109257	2743	674	401	188	27	3	0
2015-06-12 02:20:00	109369	2644	659	380	178	25	6	0
2015-06-12 02:21:00	109517	2722	626	366	163	23	4	0
2015-06-12 02:22:00	108493	2607	596	331	156	22	3	1
2015-06-12 02:23:00	108489	2546	595	319	142	21	6	0
2015-06-12 02:24:00	107477	2445	562	298	130	21	6	1
2015-06-12 02:25:00	107636	2477	551	295	136	23	3	0
2015-06-12 02:26:00	108536	2486	591	322	127	22	5	0
2015-06-12 02:27:00	107673	2446	526	292	137	27	9	0
2015-06-12 02:28:00	107821	2493	526	298	130	20	4	0
2015-06-12 02:29:00	107741	2479	534	319	140	29	1	0
2015-06-12 02:30:00	108074	2458	525	289	120	14	2	0
2015-06-12 02:31:00	107803	2436	494	294	124	14	1	0
2015-06-12 02:32:00	107175	2394	529	262	121	20	3	0
2015-06-12 02:33:00	107570	2455	502	256	122	18	2	0
2015-06-12 02:34:00	107221	2339	526	286	127	20	3	0
2015-06-12 02:35:00	107424	2433	537	306	141	18	4	1
2015-06-12 02:36:00	107738	2431	480	255	113	20	3	0
2015-06-12 02:37:00	107585	2481	519	279	124	23	2	0
2015-06-12 02:38:00	107313	2366	491	260	120	26	5	0
2015-06-12 02:39:00	107831	2450	522	280	115	15	1	0
2015-06-12 02:40:00	108145	2388	534	303	123	21	5	0
2015-06-12 02:41:00	107976	2467	504	259	115	18	1	1
2015-06-12 02:42:00	108868	2546	551	296	142	24	4	0
2015-06-12 02:43:00	108423	2465	511	276	116	26	4	0
2015-06-12 02:44:00	108177	2474	482	262	125	14	1	0
2015-06-12 02:45:00	108864	2403	526	288	125	18	4	0
2015-06-12 02:46:00	108199	2489	521	296	142	21	3	0
2015-06-12 02:47:00	108406	2522	508	281	113	18	2	0
2015-06-12 02:48:00	108398	2693	606	345	153	23	3	0
2015-06-12 02:49:00	109123	2801	712	404	183	40	6	0
2015-06-12 02:50:00	108750	2950	772	459	225	46	7	0
2015-06-12 02:51:00	109689	3031	776	460	214	38	3	0
2015-06-12 02:52:00	109416	2916	711	440	197	34	3	0
2015-06-12 02:53:00	110822	2887	756	443	217	35	5	0
2015-06-12 02:54:00	110880	2871	754	440	180	40	10	0
2015-06-12 02:55:00	110052	2750	610	319	140	21	0	0
2015-06-12 02:56:00	109580	2706	598	313	126	21	2	0
2015-06-12 02:57:00	109754	2686	573	302	143	19	0	0
2015-06-12 02:58:00	110308	2640	604	327	137	22	3	0
2015-06-12 02:59:00	108347	2571	561	306	138	15	2	0
2015-06-12 03:00:00	108668	2650	589	327	147	20	4	0
2015-06-12 03:01:00	108934	2543	560	303	136	19	2	0
2015-06-12 03:02:00	108094	2612	540	304	123	21	3	2
2015-06-12 03:03:00	107430	2477	562	328	142	27	4	0
2015-06-12 03:04:00	107664	2603	591	320	155	23	3	1
2015-06-12 03:05:00	107888	2657	587	349	165	28	5	1
2015-06-12 03:06:00	107418	2685	670	395	189	24	3	0
2015-06-12 03:07:00	107036	2829	715	394	192	26	2	0
2015-06-12 03:08:00	107628	2964	744	427	204	35	8	0
2015-06-12 03:09:00	106954	2961	790	471	211	27	2	0
2015-06-12 03:10:00	106677	2925	794	470	203	45	6	0
2015-06-12 03:11:00	106272	2965	845	498	242	44	3	0
2015-06-12 03:12:00	105803	2883	805	475	226	28	1	0
2015-06-12 03:13:00	105510	2794	736	411	190	31	2	0
2015-06-12 03:14:00	105087	2761	679	386	178	38	3	0
2015-06-12 03:15:00	103676	2566	598	361	161	30	8	0
2015-06-12 03:16:00	103422	2583	597	339	145	24	3	0
2015-06-12 03:17:00	101890	2439	590	332	137	17	4	0
2015-06-12 03:18:00	102021	2410	540	285	137	20	4	0
2015-06-12 03:19:00	102309	2438	539	307	142	20	3	0
2015-06-12 03:20:00	101870	2409	545	323	141	21	1	0
2015-06-12 03:21:00	101384	2426	529	309	154	29	3	0
2015-06-12 03:22:00	100743	2292	526	281	128	17	1	0
2015-06-12 03:23:00	101555	2285	471	254	112	18	3	0
2015-06-12 03:24:00	100602	2311	473	268	117	17	1	0
2015-06-12 03:25:00	100803	2272	488	276	119	18	4	0
2015-06-12 03:26:00	100881	2324	513	277	132	17	1	0
2015-06-12 03:27:00	99627	2223	470	297	133	27	3	0
2015-06-12 03:28:00	99506	2248	469	280	109	12	2	0
2015-06-12 03:29:00	99784	2261	489	264	123	22	3	0
2015-06-12 03:30:00	99767	2267	519	284	133	24	4	0
2015-06-12 03:31:00	98783	2288	493	272	116	19	7	1
2015-06-12 03:32:00	99241	2320	515	283	132	19	3	0
2015-06-12 03:33:00	100137	2333	523	314	156	27	4	0
2015-06-12 03:34:00	100015	2258	464	237	101	17	1	0
2015-06-12 03:35:00	100543	2384	523	283	135	17	4	0
2015-06-12 03:36:00	100434	2134	467	267	125	24	4	0
2015-06-12 03:37:00	100378	2325	509	287	139	28	3	0
2015-06-12 03:38:00	99716	2245	460	248	105	18	6	0
2015-06-12 03:39:00	100578	2314	505	292	132	19	8	0
2015-06-12 03:40:00	99983	2267	516	289	136	22	6	0
2015-06-12 03:41:00	99952	2225	478	272	120	18	2	0
2015-06-12 03:42:00	99692	2275	499	283	123	18	6	0
2015-06-12 03:43:00	99437	2324	551	306	146	23	3	0
2015-06-12 03:44:00	100111	2292	508	266	113	18	4	0
2015-06-12 03:45:00	99430	2322	556	320	152	21	5	0
2015-06-12 03:46:00	100022	2341	548	282	129	20	1	0
2015-06-12 03:47:00	99717	2315	536	293	118	23	6	0
2015-06-12 03:48:00	100233	2295	552	302	138	25	4	0
2015-06-12 03:49:00	100157	2255	507	293	130	19	3	1
2015-06-12 03:50:00	100320	2320	547	310	139	18	3	1
2015-06-12 03:51:00	99786	2229	468	244	111	27	2	0
2015-06-12 03:52:00	99909	2341	522	288	125	14	1	0
2015-06-12 03:53:00	99940	2221	475	251	108	18	1	0
2015-06-12 03:54:00	99238	2212	482	263	119	18	5	0
2015-06-12 03:55:00	99619	2237	461	264	110	15	0	0
2015-06-12 03:56:00	100293	2273	487	251	115	20	3	0
2015-06-12 03:57:00	100410	2232	521	304	129	21	1	0
2015-06-12 03:58:00	99795	2293	520	268	121	19	3	0
2015-06-12 03:59:00	100880	2327	519	292	141	24	4	0
2015-06-12 04:00:00	100668	2249	505	283	143	16	2	0
2015-06-12 04:01:00	99529	2387	508	274	113	26	7	0
2015-06-12 04:02:00	99260	2264	520	292	126	18	2	0
2015-06-12 04:03:00	99560	2298	500	283	117	16	1	0
2015-06-12 04:04:00	99611	2200	509	287	134	24	5	0
2015-06-12 04:05:00	99512	2285	504	264	111	23	6	0
2015-06-12 04:06:00	99415	2257	537	315	153	25	3	0
2015-06-12 04:07:00	99506	2362	539	316	150	27	4	0
2015-06-12 04:08:00	99689	2730	764	486	234	50	10	0
2015-06-12 04:09:00	99662	2718	855	549	279	66	8	0
2015-06-12 04:10:00	100069	2899	903	549	267	56	12	0
2015-06-12 04:11:00	101004	3357	1185	797	399	89	15	1
2015-06-12 04:12:00	100976	3438	1236	798	391	86	20	0
2015-06-12 04:13:00	100918	3469	1269	835	443	107	25	1
2015-06-12 04:14:00	100984	3584	1363	867	466	107	22	0
2015-06-12 04:15:00	100740	3380	1223	793	413	105	23	0
2015-06-12 04:16:00	101011	3232	1163	751	418	86	13	0
2015-06-12 04:17:00	101438	3338	1169	758	374	92	12	0
2015-06-12 04:18:00	100957	3161	1050	667	342	63	6	0
2015-06-12 04:19:00	101150	2984	928	614	306	63	7	0
2015-06-12 04:20:00	100421	2953	918	595	295	63	11	0
2015-06-12 04:21:00	101354	2897	848	526	261	41	3	0
2015-06-12 04:22:00	101314	2794	872	529	264	41	6	0
2015-06-12 04:23:00	101643	2951	878	546	258	44	7	0
2015-06-12 04:24:00	101411	2952	900	565	278	53	6	0
2015-06-12 04:25:00	101806	2842	840	505	246	42	4	0
2015-06-12 04:26:00	102109	3019	960	565	259	40	8	0
2015-06-12 04:27:00	102029	3007	894	554	264	61	11	0
2015-06-12 04:28:00	102138	2941	872	549	266	43	6	0
2015-06-12 04:29:00	101690	2935	871	530	234	45	8	0
2015-06-12 04:30:00	101873	3012	837	491	228	47	14	0
2015-06-12 04:31:00	101420	2896	808	481	208	41	8	0
2015-06-12 04:32:00	101171	2847	839	503	224	41	8	0
2015-06-12 04:33:00	100857	2818	737	413	192	25	7	0
2015-06-12 04:34:00	101305	2682	723	426	201	28	1	0
2015-06-12 04:35:00	99709	2688	699	427	181	23	3	0
2015-06-12 04:36:00	99842	2561	624	358	183	25	6	0
2015-06-12 04:37:00	99866	2450	657	388	188	27	3	0
2015-06-12 04:38:00	99601	2551	700	425	200	32	6	0
2015-06-12 04:39:00	99929	2468	630	377	195	46	8	0
2015-06-12 04:40:00	99992	2385	585	303	140	26	1	0
2015-06-12 04:41:00	99814	2461	592	348	155	15	3	0
2015-06-12 04:42:00	100423	2495	579	344	163	33	3	0
2015-06-12 04:43:00	100413	2537	619	364	165	21	1	1
2015-06-12 04:44:00	100058	2371	559	313	140	18	3	0
2015-06-12 04:45:00	99614	2358	514	302	127	18	2	0
2015-06-12 04:46:00	99861	2364	542	309	124	19	6	0
2015-06-12 04:47:00	100104	2299	500	273	124	15	3	0
2015-06-12 04:48:00	99698	2385	530	302	136	25	2	0
2015-06-12 04:49:00	100546	2363	503	275	122	18	3	0
2015-06-12 04:50:00	100745	2360	542	294	121	17	1	0
2015-06-12 04:51:00	100299	2300	460	252	112	26	3	0
2015-06-12 04:52:00	100276	2292	481	255	104	17	4	0
2015-06-12 04:53:00	100098	2401	573	312	130	21	3	0
2015-06-12 04:54:00	99576	2277	512	290	135	28	4	0
2015-06-12 04:55:00	100517	2310	513	298	136	25	6	1
2015-06-12 04:56:00	101128	2307	492	253	111	12	2	0
2015-06-12 04:57:00	100462	2265	452	243	103	21	2	0
2015-06-12 04:58:00	100358	2285	470	253	117	21	5	0
2015-06-12 04:59:00	100440	2340	505	295	133	21	4	0
2015-06-12 05:00:00	100356	2256	522	300	135	20	2	0
2015-06-12 05:01:00	101198	2308	497	282	114	17	3	0
2015-06-12 05:02:00	102252	2367	505	297	138	21	0	0
2015-06-12 05:03:00	103208	2340	515	284	118	16	2	0
2015-06-12 05:04:00	101564	2373	502	277	125	23	5	0
2015-06-12 05:05:00	102129	2424	524	272	135	25	2	0
2015-06-12 05:06:00	102543	2401	503	265	138	25	3	0
2015-06-12 05:07:00	101595	2445	593	327	146	29	7	0
2015-06-12 05:08:00	101996	2640	673	402	178	37	9	1
2015-06-12 05:09:00	102357	2611	715	436	225	45	5	0
2015-06-12 05:10:00	101413	2770	793	476	225	38	9	0
2015-06-12 05:11:00	101431	2774	781	450	205	27	7	0
2015-06-12 05:12:00	101912	2889	808	464	222	37	7	0
2015-06-12 05:13:00	102603	2858	790	456	223	41	11	0
2015-06-12 05:14:00	101506	2933	822	486	226	39	8	0
2015-06-12 05:15:00	101357	2896	816	494	219	43	10	0
2015-06-12 05:16:00	102374	2826	803	467	213	24	4	0
2015-06-12 05:17:00	100892	2729	756	429	187	42	16	1
2015-06-12 05:18:00	101386	2693	737	457	212	38	9	0
2015-06-12 05:19:00	101621	2853	770	464	199	40	5	0
2015-06-12 05:20:00	100807	2811	736	452	203	39	6	0
2015-06-12 05:21:00	100217	2676	727	437	205	45	8	2
2015-06-12 05:22:00	100428	2592	642	381	174	33	6	0
2015-06-12 05:23:00	101041	2550	674	374	177	29	5	0
2015-06-12 05:24:00	100794	2492	605	336	151	22	3	1
2015-06-12 05:25:00	101199	2539	609	347	163	36	4	0
2015-06-12 05:26:00	101070	2407	557	319	135	17	3	0
2015-06-12 05:27:00	100483	2432	550	310	159	39	9	0
2015-06-12 05:28:00	100642	2488	603	327	151	24	2	0
2015-06-12 05:29:00	101525	2384	503	279	119	21	4	0
2015-06-12 05:30:00	100881	2372	535	326	156	29	2	0
2015-06-12 05:31:00	101123	2342	504	285	114	15	1	0
2015-06-12 05:32:00	100388	2311	524	272	118	21	4	0
2015-06-12 05:33:00	100901	2370	537	296	150	24	3	0
2015-06-12 05:34:00	100872	2356	540	301	134	20	3	0
2015-06-12 05:35:00	100677	2347	519	298	121	18	2	0
2015-06-12 05:36:00	100422	2361	562	317	135	21	1	0
2015-06-12 05:37:00	100770	2474	563	292	133	24	3	0
2015-06-12 05:38:00	101507	2489	586	316	124	11	2	0
2015-06-12 05:39:00	101183	2382	541	306	139	21	2	0
2015-06-12 05:40:00	100766	2405	540	285	136	17	1	0
2015-06-12 05:41:00	100550	2304	575	307	129	16	2	0
2015-06-12 05:42:00	100710	2367	557	291	123	21	5	0
2015-06-12 05:43:00	101046	2336	544	300	152	26	6	0
2015-06-12 05:44:00	101297	2337	530	270	123	21	4	0
2015-06-12 05:45:00	101520	2400	552	324	135	15	1	0
2015-06-12 05:46:00	100832	2358	518	300	131	26	2	0
2015-06-12 05:47:00	101313	2373	526	293	139	22	3	0
2015-06-12 05:48:00	101340	2439	553	303	133	20	1	0
2015-06-12 05:49:00	101370	2387	545	321	155	27	7	0
2015-06-12 05:50:00	101959	2391	526	286	126	22	2	0
2015-06-12 05:51:00	102665	2442	572	321	154	33	4	0
2015-06-12 05:52:00	101850	2465	517	282	126	19	1	0
2015-06-12 05:53:00	101809	2486	580	343	135	27	6	0
2015-06-12 05:54:00	102055	2383	526	297	145	26	7	0
2015-06-12 05:55:00	101382	2385	567	321	140	22	4	0
2015-06-12 05:56:00	100480	2371	539	310	138	22	5	0
2015-06-12 05:57:00	101132	2411	535	299	144	34	1	0
2015-06-12 05:58:00	100419	2376	563	305	134	25	5	0
2015-06-12 05:59:00	100326	2308	478	257	120	18	2	0
2015-06-12 06:00:00	100290	2341	555	314	144	30	4	0
2015-06-12 06:01:00	100320	2415	510	294	127	23	4	0
2015-06-12 06:02:00	100295	2291	518	289	118	15	3	0
2015-06-12 06:03:00	100610	2409	536	292	131	19	4	0
2015-06-12 06:04:00	100377	2397	527	287	113	23	4	0
2015-06-12 06:05:00	100372	2426	539	311	149	29	5	0
2015-06-12 06:06:00	100197	2339	523	312	147	19	2	0
2015-06-12 06:07:00	100496	2399	514	272	139	19	3	0
2015-06-12 06:08:00	100910	2370	572	303	136	29	5	0
2015-06-12 06:09:00	100626	2383	552	318	136	22	5	0
2015-06-12 06:10:00	100932	2430	559	293	135	20	4	0
2015-06-12 06:11:00	100930	2423	519	276	138	24	4	0
2015-06-12 06:12:00	100623	2353	525	286	157	29	5	0
2015-06-12 06:13:00	100834	2436	522	289	133	26	5	1
2015-06-12 06:14:00	100987	2372	519	289	141	18	2	0
2015-06-12 06:15:00	101213	2345	498	265	127	31	6	0
2015-06-12 06:16:00	100675	2463	533	298	128	21	2	0
2015-06-12 06:17:00	101047	2413	566	324	166	28	2	0
2015-06-12 06:18:00	101308	2478	582	326	143	30	9	0
2015-06-12 06:19:00	101412	2369	539	322	156	29	4	0
2015-06-12 06:20:00	100738	2460	552	290	150	33	7	0
2015-06-12 06:21:00	100567	2480	578	313	162	30	5	0
2015-06-12 06:22:00	100151	2349	506	296	129	23	2	0
2015-06-12 06:23:00	100654	2336	515	278	142	33	4	0
2015-06-12 06:24:00	101294	2394	518	293	136	26	4	0
2015-06-12 06:25:00	100802	2421	551	300	124	25	4	1
2015-06-12 06:26:00	100831	2482	554	290	141	16	3	0
2015-06-12 06:27:00	100577	2490	569	337	159	24	4	0
2015-06-12 06:28:00	100720	2512	575	333	151	16	1	0
2015-06-12 06:29:00	100540	2538	595	341	148	34	7	0
2015-06-12 06:30:00	101111	2538	580	344	157	27	2	0
2015-06-12 06:31:00	100843	2461	590	326	153	17	3	0
2015-06-12 06:32:00	101256	2536	586	327	157	23	4	1
2015-06-12 06:33:00	99990	2524	617	343	177	33	7	1
2015-06-12 06:34:00	100432	2536	686	413	193	38	11	0
2015-06-12 06:35:00	100212	2567	628	382	172	27	7	0
2015-06-12 06:36:00	100168	2598	675	394	182	36	9	0
2015-06-12 06:37:00	101042	2697	697	413	188	27	5	0
2015-06-12 06:38:00	99823	2589	652	378	185	24	7	1
2015-06-12 06:39:00	100036	2689	694	444	227	37	11	2
2015-06-12 06:40:00	100825	2792	745	461	232	51	11	1
2015-06-12 06:41:00	100263	2779	744	442	208	38	11	1
2015-06-12 06:42:00	101015	2854	817	518	229	48	10	0
2015-06-12 06:43:00	101084	2934	861	536	257	49	16	1
2015-06-12 06:44:00	100872	3004	932	581	276	46	8	2
2015-06-12 06:45:00	100568	2961	847	512	253	46	11	0
2015-06-12 06:46:00	100872	2986	896	554	264	55	10	0
2015-06-12 06:47:00	101111	3018	887	547	286	57	15	2
2015-06-12 06:48:00	100622	2846	807	499	249	48	9	0
2015-06-12 06:49:00	100834	3019	891	534	248	54	9	0
2015-06-12 06:50:00	100310	2861	845	531	250	51	10	0
2015-06-12 06:51:00	100054	2865	873	521	287	63	7	0
2015-06-12 06:52:00	99858	2829	862	536	262	59	13	0
2015-06-12 06:53:00	100275	2918	861	536	267	67	11	0
2015-06-12 06:54:00	100283	2862	859	515	256	43	6	2
2015-06-12 06:55:00	99958	2858	855	519	251	48	3	0
2015-06-12 06:56:00	100910	2852	837	525	248	48	9	0
2015-06-12 06:57:00	99598	2707	736	448	212	31	7	0
2015-06-12 06:58:00	99890	2809	789	467	227	40	10	0
2015-06-12 06:59:00	99998	2812	771	457	235	39	6	0
2015-06-12 07:00:00	98809	2781	778	480	233	50	12	0
2015-06-12 07:01:00	98819	2674	740	453	226	35	3	0
2015-06-12 07:02:00	100069	2887	848	521	247	49	6	0
2015-06-12 07:03:00	100610	2993	882	547	269	52	7	0
2015-06-12 07:04:00	100675	3017	888	565	277	60	6	0
2015-06-12 07:05:00	101208	3075	970	593	299	61	15	0
2015-06-12 07:06:00	100576	3020	948	591	307	58	17	0
2015-06-12 07:07:00	100527	3073	934	583	273	50	9	0
2015-06-12 07:08:00	103516	3116	925	537	246	51	8	0
2015-06-12 07:09:00	101096	3112	934	601	295	69	8	0
2015-06-12 07:10:00	99234	2916	845	510	239	55	9	0
2015-06-12 07:11:00	99352	2809	798	502	249	44	9	0
2015-06-12 07:12:00	99691	2809	753	471	226	53	13	1
2015-06-12 07:13:00	102099	2954	868	554	264	53	12	0
2015-06-12 07:14:00	100576	2974	875	542	269	49	9	0
2015-06-12 07:15:00	100699	3052	927	576	303	62	5	1
2015-06-12 07:16:00	100382	3010	942	582	286	56	11	0
2015-06-12 07:17:00	100126	3105	1047	665	337	76	16	0
2015-06-12 07:18:00	100858	3224	988	614	314	66	11	1
2015-06-12 07:19:00	101007	3296	1090	679	349	74	13	0
2015-06-12 07:20:00	101131	3274	1135	717	342	82	17	3
2015-06-12 07:21:00	102713	3294	1043	641	316	57	4	0
2015-06-12 07:22:00	104668	3475	1091	682	320	69	11	1
2015-06-12 07:23:00	104203	3281	986	616	312	69	13	0
2015-06-12 07:24:00	102984	3285	1031	640	346	72	12	1
2015-06-12 07:25:00	102208	3416	1082	697	347	74	16	0
2015-06-12 07:26:00	102816	3534	1124	699	345	73	15	0
2015-06-12 07:27:00	105223	3880	1247	748	384	101	27	0
2015-06-12 07:28:00	104100	4001	1242	767	375	81	19	0
2015-06-12 07:29:00	106664	4189	1259	742	378	80	20	0
2015-06-12 07:30:00	108424	4223	1307	774	371	75	14	1
2015-06-12 07:31:00	109882	4110	1197	700	362	63	15	2
2015-06-12 07:32:00	107101	3987	1149	654	311	70	12	0
2015-06-12 07:33:00	106066	4097	1151	661	290	54	20	0
2015-06-12 07:34:00	106219	4196	1219	711	300	53	10	0
2015-06-12 07:35:00	107243	4553	1357	747	356	69	15	0
2015-06-12 07:36:00	108153	4808	1360	728	305	54	11	0
2015-06-12 07:37:00	108105	4533	1272	716	298	56	10	1
2015-06-12 07:38:00	105117	3525	1022	572	270	54	9	0
2015-06-12 07:39:00	105958	3542	1002	590	279	62	18	0
2015-06-12 07:40:00	104995	3354	976	586	298	68	12	0
2015-06-12 07:41:00	105188	3238	912	530	250	46	9	0
2015-06-12 07:42:00	104052	3023	801	481	249	52	11	1
2015-06-12 07:43:00	104236	3029	867	510	237	34	5	1
2015-06-12 07:44:00	105183	3215	827	461	201	32	5	0
2015-06-12 07:45:00	104772	3201	874	519	240	51	12	0
2015-06-12 07:46:00	105185	3083	794	451	229	45	6	2
2015-06-12 07:47:00	105456	2967	751	460	208	45	10	0
2015-06-12 07:48:00	104590	3047	808	503	255	55	12	0
2015-06-12 07:49:00	104767	2807	703	420	189	49	10	0
2015-06-12 07:50:00	105471	2955	759	452	211	34	3	0
2015-06-12 07:51:00	106036	2863	765	430	219	48	14	2
2015-06-12 07:52:00	105299	2764	695	404	187	43	8	0
2015-06-12 07:53:00	105376	2768	666	364	180	35	8	1
2015-06-12 07:54:00	105627	2771	664	379	174	39	8	2
2015-06-12 07:55:00	105689	2771	702	419	176	31	8	0
2015-06-12 07:56:00	106042	2677	679	383	184	40	4	0
2015-06-12 07:57:00	105329	2677	674	383	177	36	4	1
2015-06-12 07:58:00	106473	2920	720	447	206	40	8	0
2015-06-12 07:59:00	106942	2820	713	412	189	37	7	0
2015-06-12 08:00:00	106035	2567	598	357	177	29	3	0
2015-06-12 08:01:00	108722	2926	718	435	219	49	10	0
2015-06-12 08:02:00	108812	2788	691	433	210	52	14	1
2015-06-12 08:03:00	112513	3116	810	481	246	56	14	0
2015-06-12 08:04:00	109661	2939	756	467	248	73	16	2
2015-06-12 08:05:00	110144	3068	760	479	233	64	12	0
2015-06-12 08:06:00	108718	2765	696	407	214	45	10	0
2015-06-12 08:07:00	112062	3079	792	476	243	57	9	0
2015-06-12 08:08:00	118408	3551	1008	649	335	74	17	1
2015-06-12 08:09:00	119523	3683	1171	745	397	93	21	1
2015-06-12 08:10:00	121170	3654	1067	670	344	85	17	1
2015-06-12 08:11:00	124239	3792	1081	680	327	79	13	1
2015-06-12 08:12:00	127730	3775	1079	656	336	87	16	0
2015-06-12 08:13:00	124238	3551	980	608	316	73	17	0
2015-06-12 08:14:00	134990	4178	1249	809	420	102	19	2
2015-06-12 08:15:00	141161	4197	1133	681	340	82	13	1
2015-06-12 08:16:00	138373	4104	1065	628	312	78	18	1
2015-06-12 08:17:00	136387	4068	1069	668	324	84	20	2
2015-06-12 08:18:00	147653	4572	1291	789	393	95	26	3
2015-06-12 08:19:00	153378	4683	1274	782	395	77	23	1
2015-06-12 08:20:00	149878	4825	1340	829	421	92	20	0
2015-06-12 08:21:00	159024	9585	3430	2197	1108	208	27	3
2015-06-12 08:22:00	175800	19535	7859	5012	2443	461	81	4
2015-06-12 08:23:00	183541	21696	8698	5556	2744	518	82	5
2015-06-12 08:24:00	164652	11286	4003	2496	1203	210	37	1
2015-06-12 08:25:00	154834	7389	2362	1448	716	142	28	3
2015-06-12 08:26:00	155419	6104	1809	1113	526	85	11	1
2015-06-12 08:27:00	159516	5280	1483	889	438	77	16	1
2015-06-12 08:28:00	163576	5257	1443	851	398	80	15	0
2015-06-12 08:29:00	162514	5077	1401	813	399	88	19	2
2015-06-12 08:30:00	163381	4946	1346	776	392	70	15	1
2015-06-12 08:31:00	157142	4971	1346	787	370	77	9	1
2015-06-12 08:32:00	141517	4351	1131	674	336	59	13	1
2015-06-12 08:33:00	129928	3908	1032	582	274	56	9	1
2015-06-12 08:34:00	129377	3992	1128	692	346	72	13	0
2015-06-12 08:35:00	130215	4243	1179	680	328	52	11	2
2015-06-12 08:36:00	128436	4049	1132	681	336	71	9	1
2015-06-12 08:37:00	131119	4233	1240	770	396	83	13	0
2015-06-12 08:38:00	138124	4386	1235	755	390	84	21	0
2015-06-12 08:39:00	139145	4441	1259	773	397	98	23	2
2015-06-12 08:40:00	137925	4267	1123	678	342	70	12	1
2015-06-12 08:41:00	147034	4619	1217	723	377	72	11	0
2015-06-12 08:42:00	153583	4770	1276	766	372	90	18	0
2015-06-12 08:43:00	154100	4895	1311	801	402	87	21	1
2015-06-12 08:44:00	167039	5683	1535	916	445	91	22	3
2015-06-12 08:45:00	174937	6595	1798	1064	515	111	22	2
2015-06-12 08:46:00	189058	8741	2652	1610	752	162	30	2
2015-06-12 08:47:00	195093	12134	4062	2446	1116	210	33	2
2015-06-12 08:48:00	213038	16273	5442	3332	1576	283	51	3
2015-06-12 08:49:00	206113	15050	5157	3143	1477	275	36	3
2015-06-12 08:50:00	204540	14064	5194	3211	1596	321	70	1
2015-06-12 08:51:00	206597	13941	4982	3127	1563	319	50	6
2015-06-12 08:52:00	205579	13347	4716	3044	1556	331	70	3
2015-06-12 08:53:00	200180	13205	4770	3015	1553	326	59	1
2015-06-12 08:54:00	193114	13765	5087	3264	1658	357	66	8
2015-06-12 08:55:00	170243	12285	4829	3105	1577	330	66	6
2015-06-12 08:56:00	155310	11079	4342	2812	1416	285	60	4
2015-06-12 08:57:00	157736	10913	4038	2528	1273	274	42	1
2015-06-12 08:58:00	158583	7995	2588	1561	717	140	13	0
2015-06-12 08:59:00	163967	7589	2150	1273	577	120	16	2
2015-06-12 09:00:00	171483	11243	3725	2248	1036	172	30	3
2015-06-12 09:01:00	183220	14047	4903	3028	1352	239	55	2
2015-06-12 09:02:00	184328	12275	4086	2490	1184	222	44	3
2015-06-12 09:03:00	193809	11459	3567	2151	1039	199	42	4
2015-06-12 09:04:00	197888	11676	3605	2146	1014	189	38	4
2015-06-12 09:05:00	186406	9424	3005	1806	846	171	25	0
2015-06-12 09:06:00	186044	8771	2717	1658	786	149	22	1
2015-06-12 09:07:00	187477	7686	2284	1383	656	119	15	2
2015-06-12 09:08:00	186673	5888	1476	860	421	98	9	1
2015-06-12 09:09:00	183698	5282	1260	716	331	72	9	0
2015-06-12 09:10:00	179936	5267	1232	710	315	57	6	0
2015-06-12 09:11:00	184479	5025	1163	675	318	54	8	0
2015-06-12 09:12:00	169136	5149	1287	753	364	70	7	0
2015-06-12 09:13:00	166111	7138	2145	1321	624	113	20	1
2015-06-12 09:14:00	174702	7808	2299	1403	646	102	14	0
2015-06-12 09:15:00	175205	5961	1656	998	464	83	10	1
2015-06-12 09:16:00	176557	5081	1211	732	358	60	5	0
2015-06-12 09:17:00	186766	4821	1019	590	254	45	8	1
2015-06-12 09:18:00	170301	4251	990	580	293	59	11	0
2015-06-12 09:19:00	163658	4386	1089	634	300	59	8	0
2015-06-12 09:20:00	177036	10534	3602	2161	997	180	33	1
2015-06-12 09:21:00	181327	9276	2962	1807	830	159	29	1
2015-06-12 09:22:00	181583	11814	4130	2572	1220	225	29	2
2015-06-12 09:23:00	182227	12325	4428	2748	1314	255	46	3
2015-06-12 09:24:00	168161	8589	2835	1718	804	131	27	2
2015-06-12 09:25:00	170183	9892	3308	1973	921	145	30	2
2015-06-12 09:26:00	171806	8453	2772	1719	822	142	34	1
2015-06-12 09:27:00	164450	5236	1536	961	426	74	15	0
2015-06-12 09:28:00	163993	4506	1177	697	308	65	9	0
2015-06-12 09:29:00	165515	4243	1033	581	250	48	7	0
2015-06-12 09:30:00	166829	4336	996	573	270	63	16	0
2015-06-12 09:31:00	167094	4521	1136	672	301	65	12	0
2015-06-12 09:32:00	164517	4793	1199	720	325	66	10	0
2015-06-12 09:33:00	164641	4349	1051	626	288	53	13	2
2015-06-12 09:34:00	164188	4051	889	515	236	46	5	0
2015-06-12 09:35:00	167904	4140	936	583	257	51	10	0
2015-06-12 09:36:00	162860	4091	946	556	228	53	8	1
2015-06-12 09:37:00	147103	3584	878	507	237	39	8	0
2015-06-12 09:38:00	138786	3432	838	480	217	32	4	0
2015-06-12 09:39:00	130776	3057	713	429	195	33	7	0
2015-06-12 09:40:00	134502	3108	735	420	187	28	6	0
2015-06-12 09:41:00	130087	2968	663	385	167	30	4	0
2015-06-12 09:42:00	129886	3023	687	390	170	30	4	0
2015-06-12 09:43:00	129258	3000	680	399	198	42	8	1
2015-06-12 09:44:00	131752	3131	734	407	187	34	4	0
2015-06-12 09:45:00	133995	3091	714	411	211	30	4	1
2015-06-12 09:46:00	136516	3186	720	399	187	35	6	0
2015-06-12 09:47:00	135886	3191	692	395	182	36	7	1
2015-06-12 09:48:00	132880	3177	704	409	199	48	9	0
2015-06-12 09:49:00	128610	3073	675	374	186	39	9	0
2015-06-12 09:50:00	122015	3079	736	423	189	26	5	0
2015-06-12 09:51:00	116589	2911	722	381	200	32	5	0
2015-06-12 09:52:00	113740	2919	666	378	185	45	7	1
2015-06-12 09:53:00	114412	3038	787	474	257	92	55	16
2015-06-12 09:54:00	121914	2975	691	376	170	41	6	0
2015-06-12 09:55:00	126428	3191	806	486	230	43	10	1
2015-06-12 09:56:00	129464	3259	796	471	232	54	7	0
2015-06-12 09:57:00	129998	3064	779	481	222	58	17	0
2015-06-12 09:58:00	131345	3096	759	443	217	36	9	1
2015-06-12 09:59:00	130717	3030	712	402	178	36	5	0
2015-06-12 10:00:00	135673	3222	748	444	211	47	4	0
2015-06-12 10:01:00	136911	3551	994	609	283	56	4	0
2015-06-12 10:02:00	140039	3650	984	611	317	72	13	0
2015-06-12 10:03:00	142607	3605	917	534	260	44	9	0
2015-06-12 10:04:00	143360	3472	858	514	220	44	9	0
2015-06-12 10:05:00	141919	3320	755	436	217	40	6	0
2015-06-12 10:06:00	137820	3124	713	421	181	40	8	1
2015-06-12 10:07:00	140738	3376	803	453	206	45	7	1
2015-06-12 10:08:00	138181	3319	819	477	235	43	6	2
2015-06-12 10:09:00	138973	3329	783	440	207	40	4	0
2015-06-12 10:10:00	142455	3379	792	468	236	45	7	1
2015-06-12 10:11:00	142383	3422	771	437	204	40	7	0
2015-06-12 10:12:00	141900	3328	746	450	209	47	8	0
2015-06-12 10:13:00	146457	3404	752	425	202	41	11	0
2015-06-12 10:14:00	141125	3221	718	407	183	43	9	0
2015-06-12 10:15:00	144029	3361	743	432	203	40	9	0
2015-06-12 10:16:00	140020	3154	726	415	182	36	10	0
2015-06-12 10:17:00	140982	3196	758	425	196	35	2	0
2015-06-12 10:18:00	143677	3474	821	481	231	50	10	0
2015-06-12 10:19:00	154694	3928	924	539	258	45	9	0
2015-06-12 10:20:00	163387	4154	928	510	221	49	7	0
2015-06-12 10:21:00	140147	3528	744	412	198	36	6	0
2015-06-12 10:22:00	155238	4043	793	450	184	33	4	0
2015-06-12 10:23:00	145044	3582	745	414	185	41	7	0
2015-06-12 10:24:00	154049	3910	899	530	284	63	16	2
2015-06-12 10:25:00	167814	3913	790	445	209	36	7	1
2015-06-12 10:26:00	149095	3516	748	407	195	37	5	1
2015-06-12 10:27:00	151337	3597	796	456	206	35	4	0
2015-06-12 10:28:00	145339	3354	714	418	220	39	8	0
2015-06-12 10:29:00	142480	3240	753	404	184	45	9	1
2015-06-12 10:30:00	141132	3155	705	386	164	32	4	0
2015-06-12 10:31:00	142348	3145	691	397	183	25	5	0
2015-06-12 10:32:00	144807	3240	647	359	168	32	2	0
2015-06-12 10:33:00	148219	3143	659	359	159	24	1	0
2015-06-12 10:34:00	148107	3204	643	355	139	31	2	0
2015-06-12 10:35:00	147403	3255	672	366	157	23	3	0
2015-06-12 10:36:00	147079	3179	636	339	167	24	8	0
2015-06-12 10:37:00	149281	3181	668	372	160	16	4	0
2015-06-12 10:38:00	149642	3369	704	382	170	29	4	0
2015-06-12 10:39:00	155443	3428	695	403	173	27	4	0
2015-06-12 10:40:00	153171	3428	712	406	178	32	8	0
2015-06-12 10:41:00	149232	3345	682	365	164	21	2	0
2015-06-12 10:42:00	153596	3567	759	420	190	36	10	1
2015-06-12 10:43:00	152283	3348	727	414	205	34	3	0
2015-06-12 10:44:00	156037	3552	685	371	158	42	4	1
2015-06-12 10:45:00	149367	3430	710	394	176	29	7	0
2015-06-12 10:46:00	152902	3566	798	473	223	43	7	0
2015-06-12 10:47:00	162820	3641	734	416	162	29	2	0
2015-06-12 10:48:00	162208	3642	711	412	206	32	8	0
2015-06-12 10:49:00	153042	3268	673	383	201	35	6	0
2015-06-12 10:50:00	157278	3475	709	403	169	30	6	0
2015-06-12 10:51:00	155789	3472	730	402	184	28	5	0
2015-06-12 10:52:00	156872	3621	860	467	220	48	11	1
2015-06-12 10:53:00	161037	3950	876	532	255	52	10	0
2015-06-12 10:54:00	153685	3687	777	463	214	49	10	0
2015-06-12 10:55:00	156298	3636	802	453	191	32	4	0
2015-06-12 10:56:00	158364	3751	845	503	251	49	10	0
2015-06-12 10:57:00	156095	3591	743	410	187	36	7	1
2015-06-12 10:58:00	148690	3499	791	444	205	44	4	1
2015-06-12 10:59:00	140334	3240	777	444	187	33	7	0
2015-06-12 11:00:00	133198	3188	741	404	179	29	5	0
2015-06-12 11:01:00	128209	3203	806	476	221	35	0	0
2015-06-12 11:02:00	128381	3070	710	433	197	30	5	0
2015-06-12 11:03:00	127955	2972	694	408	195	35	7	0
2015-06-12 11:04:00	125890	3144	846	536	282	82	30	3
2015-06-12 11:05:00	126579	2920	640	354	150	21	3	0
2015-06-12 11:06:00	130545	2981	689	390	162	30	3	0
2015-06-12 11:07:00	138541	3289	778	431	184	35	5	0
2015-06-12 11:08:00	139058	3042	675	414	179	38	5	0
2015-06-12 11:09:00	148967	3636	942	578	268	51	8	0
2015-06-12 11:10:00	143867	4060	1266	848	458	105	16	0
2015-06-12 11:11:00	145000	3810	1083	701	387	97	16	0
2015-06-12 11:12:00	145553	3745	1040	652	334	76	13	0
2015-06-12 11:13:00	147838	3631	960	578	265	53	12	0
2015-06-12 11:14:00	149611	3845	1029	640	318	55	13	0
2015-06-12 11:15:00	158719	4339	1205	754	393	76	17	1
2015-06-12 11:16:00	151564	3889	997	635	326	73	21	2
2015-06-12 11:17:00	148382	3685	920	575	280	58	12	0
2015-06-12 11:18:00	154131	3771	985	603	288	59	11	0
2015-06-12 11:19:00	154258	3793	901	521	240	47	12	1
2015-06-12 11:20:00	153367	3742	974	594	283	62	8	0
2015-06-12 11:21:00	155263	3994	1044	625	300	64	15	1
2015-06-12 11:22:00	150082	3672	901	527	248	38	8	0
2015-06-12 11:23:00	149212	3902	1117	762	418	123	35	1
2015-06-12 11:24:00	151866	3796	998	606	333	79	21	0
2015-06-12 11:25:00	143853	3405	843	529	282	74	22	0
2015-06-12 11:26:00	145128	3477	942	574	293	58	13	1
2015-06-12 11:27:00	142827	3436	865	520	232	47	10	0
2015-06-12 11:28:00	142622	3379	846	514	254	46	5	0
2015-06-12 11:29:00	138085	3371	838	506	249	53	12	1
2015-06-12 11:30:00	134078	3274	846	493	242	53	9	1
2015-06-12 11:31:00	135203	3229	826	517	287	69	14	0
2015-06-12 11:32:00	137217	3297	860	527	249	60	10	1
2015-06-12 11:33:00	137094	3213	811	496	259	46	7	0
2015-06-12 11:34:00	135191	3260	823	492	257	41	8	0
2015-06-12 11:35:00	137579	3159	829	475	230	47	5	1
2015-06-12 11:36:00	142215	3390	859	521	251	54	8	0
2015-06-12 11:37:00	142772	3310	766	436	192	34	7	0
2015-06-12 11:38:00	148081	3445	809	467	209	41	9	1
2015-06-12 11:39:00	150064	3477	803	501	239	45	7	0
2015-06-12 11:40:00	145487	3402	711	396	186	33	5	1
2015-06-12 11:41:00	142987	3319	756	440	194	34	10	0
2015-06-12 11:42:00	143922	3173	754	406	201	34	6	0
2015-06-12 11:43:00	145207	3253	751	432	197	39	4	1
2015-06-12 11:44:00	145920	3260	664	372	187	28	7	0
2015-06-12 11:45:00	145996	3371	746	405	189	22	6	0
2015-06-12 11:46:00	147106	3443	732	402	177	38	7	0
2015-06-12 11:47:00	138078	3171	699	409	189	32	3	0
2015-06-12 11:48:00	134632	3146	696	370	160	30	2	0
2015-06-12 11:49:00	135686	3118	709	409	179	29	4	0
2015-06-12 11:50:00	136106	3143	743	430	181	31	5	0
2015-06-12 11:51:00	136655	3110	693	385	199	39	7	1
2015-06-12 11:52:00	140240	3213	742	430	213	36	6	0
2015-06-12 11:53:00	140906	3332	784	476	220	41	12	0
2015-06-12 11:54:00	140781	3526	875	514	235	46	5	0
2015-06-12 11:55:00	144774	3422	778	456	205	45	6	0
2015-06-12 11:56:00	147919	3498	774	430	201	40	10	2
2015-06-12 11:57:00	148281	3641	872	484	230	51	9	0
2015-06-12 11:58:00	149469	3644	854	480	207	44	10	0
2015-06-12 11:59:00	143067	3558	876	498	228	39	13	0
2015-06-12 12:00:00	138365	3451	886	525	257	59	8	0
2015-06-12 12:01:00	131747	3595	971	582	275	53	13	0
2015-06-12 12:02:00	143496	3634	951	591	274	59	17	2
2015-06-12 12:03:00	130200	3514	956	581	274	57	9	1
2015-06-12 12:04:00	132255	3378	957	600	290	51	7	0
2015-06-12 12:05:00	141430	3574	961	594	280	62	14	2
2015-06-12 12:06:00	155852	4046	1009	587	264	53	14	1
2015-06-12 12:07:00	161115	3990	1009	615	279	52	12	0
2015-06-12 12:08:00	167998	3823	891	504	249	46	8	0
2015-06-12 12:09:00	174762	3881	927	554	278	56	6	0
2015-06-12 12:10:00	175590	3960	902	523	241	43	7	0
2015-06-12 12:11:00	176415	4016	900	500	226	31	6	0
2015-06-12 12:12:00	183973	4567	1157	744	340	68	13	1
2015-06-12 12:13:00	183628	4657	1288	765	348	56	9	1
2015-06-12 12:14:00	175585	4281	1146	710	327	57	12	1
2015-06-12 12:15:00	176116	5007	1552	1064	571	134	30	2
2015-06-12 12:16:00	167797	4262	1227	753	373	76	12	1
2015-06-12 12:17:00	161870	3903	999	614	294	54	7	1
2015-06-12 12:18:00	139256	3326	782	430	194	33	5	0
2015-06-12 12:19:00	148585	3403	764	452	200	39	2	1
2015-06-12 12:20:00	157083	3609	853	497	220	36	4	0
2015-06-12 12:21:00	153749	3515	788	454	215	39	6	0
2015-06-12 12:22:00	173663	3883	834	491	239	48	9	0
2015-06-12 12:23:00	197371	4228	1035	632	322	67	8	0
2015-06-12 12:24:00	196336	5053	1446	965	525	116	28	1
2015-06-12 12:25:00	182653	4427	1160	712	365	72	14	1
2015-06-12 12:26:00	184308	4030	953	561	275	52	8	0
2015-06-12 12:27:00	185878	3956	886	529	257	44	4	0
2015-06-12 12:28:00	189198	4101	852	471	218	44	7	0
2015-06-12 12:29:00	186108	3884	724	407	170	36	1	0
2015-06-12 12:30:00	186779	4063	825	474	204	36	5	1
2015-06-12 12:31:00	201663	4453	892	493	211	33	5	0
2015-06-12 12:32:00	186403	4070	822	461	220	44	9	1
2015-06-12 12:33:00	171902	3723	742	403	172	30	5	0
2015-06-12 12:34:00	167001	3797	922	545	269	54	8	0
2015-06-12 12:35:00	157337	3569	870	524	270	54	10	1
2015-06-12 12:36:00	162758	3690	908	590	299	71	13	1
2015-06-12 12:37:00	161122	3701	914	567	276	57	10	1
2015-06-12 12:38:00	167876	3594	837	477	219	51	11	2
2015-06-12 12:39:00	157236	3394	815	494	233	44	6	1
2015-06-12 12:40:00	157658	3579	875	531	250	71	18	3
2015-06-12 12:41:00	184374	4144	1000	596	291	52	15	0
2015-06-12 12:42:00	186426	4934	1422	931	494	95	21	0
2015-06-12 12:43:00	187473	4407	1261	801	407	70	9	0
2015-06-12 12:44:00	183468	3925	904	552	260	59	8	0
2015-06-12 12:45:00	170958	3494	765	452	210	39	11	0
2015-06-12 12:46:00	158496	3254	756	428	187	39	8	1
2015-06-12 12:47:00	156872	3242	715	418	196	34	5	1
2015-06-12 12:48:00	173889	3441	723	413	200	32	6	0
2015-06-12 12:49:00	179307	3539	759	416	187	33	9	0
2015-06-12 12:50:00	180298	3533	776	468	213	38	6	0
2015-06-12 12:51:00	188971	3885	939	565	274	51	7	1
2015-06-12 12:52:00	190637	3905	865	481	238	41	9	0
2015-06-12 12:53:00	189395	3904	855	506	217	41	9	0
2015-06-12 12:54:00	189287	3813	904	571	279	57	11	0
2015-06-12 12:55:00	182886	3581	741	447	218	36	5	0
2015-06-12 12:56:00	189692	3776	915	536	246	42	8	0
2015-06-12 12:57:00	191145	4163	983	574	280	58	7	0
2015-06-12 12:58:00	188282	3979	809	480	223	47	7	0
2015-06-12 12:59:00	191323	3874	732	398	198	30	10	1
2015-06-12 13:00:00	181801	3550	688	371	174	22	5	0
2015-06-12 13:01:00	171785	3505	874	577	321	83	20	2
2015-06-12 13:02:00	164421	3172	698	428	190	30	5	0
2015-06-12 13:03:00	165014	3086	625	342	167	29	6	1
2015-06-12 13:04:00	168154	3082	603	329	155	26	4	0
2015-06-12 13:05:00	172971	3574	832	535	243	43	5	0
2015-06-12 13:06:00	159571	3163	739	427	201	38	3	0
2015-06-12 13:07:00	149762	2916	652	380	176	27	3	0
2015-06-12 13:08:00	146368	2808	658	389	181	32	7	0
2015-06-12 13:09:00	142260	2896	681	404	165	33	4	0
2015-06-12 13:10:00	137897	2730	621	362	151	27	5	0
2015-06-12 13:11:00	134853	2729	595	343	181	28	3	0
2015-06-12 13:12:00	135025	3107	898	584	287	58	10	0
2015-06-12 13:13:00	132814	2846	775	480	207	44	5	1
2015-06-12 13:14:00	136756	3146	814	527	255	52	5	0
2015-06-12 13:15:00	134020	2841	735	452	220	32	5	0
2015-06-12 13:16:00	135502	2591	634	376	168	29	9	0
2015-06-12 13:17:00	133404	2726	658	400	202	35	8	0
2015-06-12 13:18:00	138462	2818	685	438	232	40	5	0
2015-06-12 13:19:00	146240	2716	660	383	175	25	3	0
2015-06-12 13:20:00	162161	2959	630	342	148	25	2	0
2015-06-12 13:21:00	167787	3222	650	378	173	29	5	0
2015-06-12 13:22:00	173766	3362	735	441	212	37	11	0
2015-06-12 13:23:00	174312	3339	742	457	225	45	10	0
2015-06-12 13:24:00	186745	3912	1099	648	328	67	9	0
2015-06-12 13:25:00	184352	4012	989	582	295	68	15	0
2015-06-12 13:26:00	193500	3938	992	597	260	56	7	0
2015-06-12 13:27:00	194945	3641	818	472	234	47	10	0
2015-06-12 13:28:00	195213	3852	896	549	263	52	12	1
2015-06-12 13:29:00	195562	3799	813	485	220	32	4	0
2015-06-12 13:30:00	194565	3701	872	508	240	50	8	0
2015-06-12 13:31:00	196057	3822	890	553	265	45	8	0
2015-06-12 13:32:00	191871	3564	794	490	210	41	4	1
2015-06-12 13:33:00	189393	3533	772	457	227	39	10	1
2015-06-12 13:34:00	177851	3454	785	486	229	44	8	0
2015-06-12 13:35:00	179577	3491	841	530	257	51	9	0
2015-06-12 13:36:00	175618	3482	803	469	220	37	3	0
2015-06-12 13:37:00	174284	3473	830	491	232	43	7	0
2015-06-12 13:38:00	170462	3331	820	539	263	35	5	0
2015-06-12 13:39:00	163217	3176	809	501	247	46	6	0
2015-06-12 13:40:00	156858	3250	831	510	268	45	7	0
2015-06-12 13:41:00	139049	3044	793	501	236	54	8	0
2015-06-12 13:42:00	138209	2951	794	468	232	41	6	1
2015-06-12 13:43:00	144020	3114	867	585	278	52	6	1
2015-06-12 13:44:00	147843	3010	831	515	255	60	8	0
2015-06-12 13:45:00	152546	3281	880	567	272	48	12	2
2015-06-12 13:46:00	151695	3304	861	552	278	51	10	0
2015-06-12 13:47:00	152261	3133	759	485	264	55	12	1
2015-06-12 13:48:00	153338	3269	852	541	254	38	3	0
2015-06-12 13:49:00	147967	3125	787	492	220	33	4	1
2015-06-12 13:50:00	145656	2992	745	464	218	38	7	1
2015-06-12 13:51:00	141765	3176	849	519	269	53	6	0
2015-06-12 13:52:00	139476	3103	897	561	284	57	6	0
2015-06-12 13:53:00	135776	3749	1297	856	458	96	16	4
2015-06-12 13:54:00	131026	3142	965	630	314	61	8	0
2015-06-12 13:55:00	126027	3049	937	620	320	61	9	0
2015-06-12 13:56:00	130068	2869	777	469	225	28	7	0
2015-06-12 13:57:00	125667	2936	864	571	268	50	2	0
2015-06-12 13:58:00	127258	3069	870	553	271	48	4	0
2015-06-12 13:59:00	126935	2988	867	529	238	46	5	0
2015-06-12 14:00:00	126038	2847	777	516	257	51	8	2
2015-06-12 14:01:00	126187	2826	832	527	263	46	11	0
2015-06-12 14:02:00	123693	2931	919	595	309	58	10	2
2015-06-12 14:03:00	123774	2949	926	597	284	50	14	1
2015-06-12 14:04:00	123546	2922	917	568	272	68	9	2
2015-06-12 14:05:00	124594	3101	1003	667	346	77	17	1
2015-06-12 14:06:00	122053	3331	1136	774	388	79	11	0
2015-06-12 14:07:00	122658	2987	904	579	298	58	5	1
2015-06-12 14:08:00	119646	2845	869	551	303	55	8	2
2015-06-12 14:09:00	121948	3000	922	558	282	54	9	0
2015-06-12 14:10:00	120872	3044	921	573	273	50	8	1
2015-06-12 14:11:00	120915	2936	849	528	238	41	2	0
2015-06-12 14:12:00	113243	2681	814	502	232	41	6	0
2015-06-12 14:13:00	111528	2605	772	475	234	38	8	0
2015-06-12 14:14:00	117143	2728	759	445	221	43	11	0
2015-06-12 14:15:00	126737	2905	848	532	264	45	11	0
2015-06-12 14:16:00	128972	3237	1002	656	344	78	16	0
2015-06-12 14:17:00	130599	3242	1042	707	387	87	17	0
2015-06-12 14:18:00	137925	3278	1040	706	360	75	13	0
2015-06-12 14:19:00	140884	3413	1030	672	360	72	10	2
2015-06-12 14:20:00	148162	3518	1060	716	371	89	16	0
2015-06-12 14:21:00	149988	3641	971	631	322	65	16	0
2015-06-12 14:22:00	146051	3547	1066	677	350	70	7	0
2015-06-12 14:23:00	144803	3536	987	636	335	65	7	0
2015-06-12 14:24:00	134741	3359	952	601	302	59	9	0
2015-06-12 14:25:00	119933	3144	1000	635	329	54	7	1
2015-06-12 14:26:00	118250	3273	1085	704	366	61	7	0
2015-06-12 14:27:00	111436	3204	1127	699	360	60	11	0
2015-06-12 14:28:00	110206	3277	1165	779	396	80	11	1
2015-06-12 14:29:00	112013	3576	1343	909	490	106	22	1
2015-06-12 14:30:00	121762	3339	1146	774	386	83	14	0
2015-06-12 14:31:00	126979	3321	1109	751	375	56	6	0
2015-06-12 14:32:00	135162	3346	984	631	339	70	8	0
2015-06-12 14:33:00	138440	3007	734	466	208	44	11	0
2015-06-12 14:34:00	145109	3068	731	453	231	38	4	0
2015-06-12 14:35:00	148690	3165	762	461	217	40	9	1
2015-06-12 14:36:00	150180	3058	642	391	194	34	6	0
2015-06-12 14:37:00	171070	3712	784	445	228	41	7	0
2015-06-12 14:38:00	164779	3545	807	514	261	56	14	0
2015-06-12 14:39:00	165123	3713	897	543	286	50	9	1
2015-06-12 14:40:00	161313	3418	780	476	243	55	8	0
2015-06-12 14:41:00	164478	3469	751	438	217	44	8	1
2015-06-12 14:42:00	170015	3400	688	401	193	27	5	1
2015-06-12 14:43:00	163518	3101	609	377	159	22	5	0
2015-06-12 14:44:00	163103	3067	632	391	178	32	6	1
2015-06-12 14:45:00	172132	3495	678	379	177	31	4	0
2015-06-12 14:46:00	178832	3698	651	368	170	34	4	0
2015-06-12 14:47:00	168065	3197	659	378	171	27	10	0
2015-06-12 14:48:00	162737	3084	606	351	169	24	5	0
2015-06-12 14:49:00	158597	3090	626	363	176	24	6	1
2015-06-12 14:50:00	148598	2988	645	370	168	34	3	0
2015-06-12 14:51:00	141669	2743	624	378	179	37	8	0
2015-06-12 14:52:00	155186	3171	644	372	173	23	7	0
2015-06-12 14:53:00	170423	3564	657	376	166	27	2	0
2015-06-12 14:54:00	143059	2736	610	367	159	32	3	0
2015-06-12 14:55:00	141773	2699	566	327	157	28	5	0
2015-06-12 14:56:00	130395	2592	571	342	127	22	6	0
2015-06-12 14:57:00	134771	2785	623	370	187	29	7	0
2015-06-12 14:58:00	133318	2687	599	373	162	32	7	0
2015-06-12 14:59:00	133655	2828	714	436	214	38	7	0
2015-06-12 15:00:00	139194	2887	689	414	197	32	5	0
2015-06-12 15:01:00	145371	3031	695	416	214	39	9	2
2015-06-12 15:02:00	151339	3126	741	429	198	39	7	0
2015-06-12 15:03:00	160329	3207	662	390	189	37	9	0
2015-06-12 15:04:00	158833	3256	738	446	213	36	4	0
2015-06-12 15:05:00	162088	3604	884	558	265	45	11	1
2015-06-12 15:06:00	160586	3511	865	518	246	59	9	0
2015-06-12 15:07:00	153736	3332	819	508	253	56	4	1
2015-06-12 15:08:00	146476	3416	1001	640	312	57	13	1
2015-06-12 15:09:00	142700	3641	1178	796	404	78	11	0
2015-06-12 15:10:00	131875	3413	1106	761	374	78	15	1
2015-06-12 15:11:00	122838	3158	979	650	340	72	11	1
2015-06-12 15:12:00	125570	2973	832	541	268	60	9	0
2015-06-12 15:13:00	130339	2916	779	464	219	44	8	0
2015-06-12 15:14:00	124334	2871	735	434	215	37	12	1
2015-06-12 15:15:00	123040	2777	739	457	211	34	3	0
2015-06-12 15:16:00	125010	2818	785	482	233	30	7	0
2015-06-12 15:17:00	130886	2985	701	428	184	34	8	0
2015-06-12 15:18:00	136146	2895	734	454	202	48	6	0
2015-06-12 15:19:00	137823	2841	683	412	202	32	3	0
2015-06-12 15:20:00	138463	2725	635	364	159	25	5	0
2015-06-12 15:21:00	142872	2800	595	345	154	17	3	0
2015-06-12 15:22:00	148147	3094	786	515	274	61	18	0
2015-06-12 15:23:00	155721	3592	952	586	286	54	7	0
2015-06-12 15:24:00	153695	3254	806	485	231	37	6	0
2015-06-12 15:25:00	151532	3455	924	603	320	74	20	1
2015-06-12 15:26:00	141514	3345	948	562	289	61	10	2
2015-06-12 15:27:00	126784	3789	1512	1133	723	262	70	7
2015-06-12 15:28:00	139647	2795	716	434	206	31	5	0
2015-06-12 15:29:00	131966	2701	682	406	182	37	8	1
2015-06-12 15:30:00	125548	2667	641	388	196	36	8	0
2015-06-12 15:39:00	118087	2644	513	294	149	27	4	1
2015-06-12 15:40:00	150414	2983	705	422	221	43	8	0
2015-06-12 15:41:00	145470	3158	901	630	367	116	37	6
2015-06-12 15:42:00	136411	3086	930	625	384	147	59	12
2015-06-12 15:43:00	126227	2501	617	375	173	32	11	1
2015-06-12 15:44:00	117601	2372	629	386	178	23	3	0
2015-06-12 15:45:00	113906	2443	614	382	176	37	11	0
2015-06-12 15:46:00	118889	2342	591	350	165	37	8	0
2015-06-12 15:47:00	129539	2467	604	363	183	35	9	1
2015-06-12 15:48:00	136184	2610	596	372	183	41	14	2
2015-06-12 15:49:00	136203	2647	610	380	205	30	7	1
2015-06-12 15:50:00	143819	2943	741	468	241	54	12	3
2015-06-12 15:51:00	141365	2812	700	427	219	55	13	2
2015-06-12 15:52:00	146838	2882	667	415	205	47	8	0
2015-06-12 15:53:00	154088	3234	782	468	219	47	8	1
2015-06-12 15:54:00	155059	3001	695	416	198	34	2	0
2015-06-12 15:55:00	160611	3076	647	405	192	37	7	0
2015-06-12 15:56:00	158243	3108	728	449	225	49	10	0
2015-06-12 15:57:00	155231	3093	699	426	198	24	6	1
2015-06-12 15:58:00	145903	2887	692	430	215	32	2	0
2015-06-12 15:59:00	140575	3050	835	517	245	40	6	0
2015-06-12 16:00:00	128010	3106	902	590	281	48	7	1
2015-06-12 16:01:00	122067	3064	939	605	316	48	6	0
2015-06-12 16:02:00	122440	2660	750	455	217	39	2	0
2015-06-12 16:03:00	118569	2675	753	460	198	39	5	0
2015-06-12 16:04:00	119383	2609	729	442	198	30	7	0
2015-06-12 16:05:00	112816	2456	666	427	185	28	4	1
2015-06-12 16:06:00	117988	2485	661	395	210	40	9	0
2015-06-12 16:07:00	130532	2553	611	372	167	24	3	0
2015-06-12 16:08:00	132291	2532	625	368	190	28	6	0
2015-06-12 16:09:00	135273	2602	638	400	180	27	5	0
2015-06-12 16:10:00	141005	2604	654	400	193	29	4	1
2015-06-12 16:11:00	144817	2622	592	361	155	24	4	0
2015-06-12 16:12:00	143320	2733	622	360	164	34	9	0
2015-06-12 16:13:00	141582	2583	545	297	146	30	1	0
2015-06-12 16:14:00	141264	2579	583	342	149	26	4	0
2015-06-12 16:15:00	143559	2701	628	369	180	36	2	0
2015-06-12 16:16:00	144065	2622	592	356	160	22	3	0
2015-06-12 16:17:00	144650	2694	627	373	166	31	5	0
2015-06-12 16:18:00	145823	2727	571	327	172	36	9	0
2015-06-12 16:19:00	149160	2758	630	360	148	30	6	0
2015-06-12 16:20:00	148406	2817	659	384	202	43	11	0
2015-06-12 16:21:00	151658	2803	602	372	197	46	13	2
2015-06-12 16:22:00	154027	2849	610	334	149	27	6	1
2015-06-12 16:23:00	156153	2835	600	374	186	26	5	0
2015-06-12 16:24:00	153801	3025	706	462	239	68	22	1
2015-06-12 16:25:00	153599	2855	598	346	151	17	3	0
2015-06-12 16:26:00	151818	2763	575	339	143	25	3	0
2015-06-12 16:27:00	151742	2804	633	375	182	34	4	1
2015-06-12 16:28:00	148523	2851	615	368	176	45	9	0
2015-06-12 16:29:00	147221	2686	613	365	180	33	7	1
2015-06-12 16:30:00	153008	2967	669	381	175	33	10	1
2015-06-12 16:31:00	155277	3084	716	460	248	73	27	7
2015-06-12 16:32:00	190571	4011	796	428	206	56	14	3
2015-06-12 16:33:00	215213	4124	796	456	200	38	7	0
2015-06-12 16:34:00	190007	3750	805	491	264	82	32	11
2015-06-12 16:35:00	211909	3939	813	479	238	42	7	0
2015-06-12 16:36:00	198281	3506	700	401	195	32	9	0
2015-06-12 16:37:00	219476	4004	680	382	191	33	1	0
2015-06-12 16:38:00	216321	4009	740	406	202	30	8	0
2015-06-12 16:39:00	210383	4029	771	429	181	36	7	0
2015-06-12 16:40:00	221112	5065	1201	695	348	54	14	1
2015-06-12 16:41:00	225083	5113	1127	685	321	62	9	0
2015-06-12 16:42:00	216857	4612	1045	624	286	59	18	0
2015-06-12 16:43:00	209362	4800	1116	632	297	62	14	0
2015-06-12 16:44:00	210571	5035	1174	672	306	43	6	0
2015-06-12 16:45:00	190030	4230	1004	589	278	38	4	0
2015-06-12 16:46:00	177388	3926	941	583	260	37	4	0
2015-06-12 16:47:00	163242	3473	868	540	263	43	6	1
2015-06-12 16:48:00	165434	3518	843	502	248	41	5	0
2015-06-12 16:49:00	165243	3380	766	452	198	34	1	1
2015-06-12 16:50:00	162265	3225	768	453	219	36	3	0
2015-06-12 16:51:00	169504	3418	783	489	217	40	3	0
2015-06-12 16:52:00	183123	3958	951	557	256	48	10	3
2015-06-12 16:53:00	184793	3775	853	482	220	45	3	0
2015-06-12 16:54:00	179888	3533	756	451	217	33	5	0
2015-06-12 16:55:00	177940	3400	790	503	253	42	11	0
2015-06-12 16:56:00	183866	4371	1105	671	317	59	9	1
2015-06-12 16:57:00	181245	3866	870	541	266	38	1	0
2015-06-12 16:58:00	175374	4160	1077	653	305	59	10	0
2015-06-12 16:59:00	153644	3270	759	440	208	34	5	0
2015-06-12 17:00:00	138448	2711	610	374	167	22	4	1
2015-06-12 17:01:00	127423	2663	675	413	208	40	14	1
2015-06-12 17:02:00	121893	2612	639	368	173	31	2	0
2015-06-12 17:03:00	113845	2466	610	349	173	24	5	0
2015-06-12 17:04:00	119716	2631	665	383	166	33	7	0
2015-06-12 17:05:00	139117	3075	812	498	225	33	5	0
2015-06-12 17:06:00	142282	3046	776	496	218	40	7	0
2015-06-12 17:07:00	140386	2911	745	467	220	44	10	0
2015-06-12 17:08:00	143501	2986	693	408	185	36	2	0
2015-06-12 17:09:00	144067	3084	778	489	227	48	6	0
2015-06-12 17:10:00	148119	3074	774	485	217	43	9	0
2015-06-12 17:11:00	150043	3182	789	486	237	49	6	0
2015-06-12 17:12:00	156208	3216	768	463	223	37	6	0
2015-06-12 17:13:00	157673	3190	738	446	221	50	8	1
2015-06-12 17:14:00	152673	3029	676	401	194	32	5	0
2015-06-12 17:15:00	155562	3023	686	395	196	35	10	0
2015-06-12 17:16:00	159024	3242	670	377	172	32	9	1
2015-06-12 17:17:00	152624	2958	654	385	164	31	8	0
2015-06-12 17:18:00	142495	2747	636	358	187	33	10	0
2015-06-12 17:19:00	122808	2432	596	357	162	26	4	0
2015-06-12 17:20:00	126019	2411	589	333	132	28	8	0
2015-06-12 17:21:00	135321	2804	704	420	203	33	6	0
2015-06-12 17:22:00	139176	2737	661	407	198	44	8	0
2015-06-12 17:23:00	144325	2766	653	415	184	26	4	0
2015-06-12 17:24:00	145451	2833	708	416	200	32	6	0
2015-06-12 17:25:00	143001	2821	645	416	188	33	6	0
2015-06-12 17:26:00	131589	2671	713	437	229	35	10	2
2015-06-12 17:27:00	119763	2609	702	456	229	52	13	0
2015-06-12 17:28:00	117988	2708	726	430	214	46	5	0
2015-06-12 17:29:00	114815	2765	733	448	226	45	12	0
2015-06-12 17:30:00	114813	2807	782	487	247	57	9	0
2015-06-12 17:31:00	114146	2832	818	517	234	45	10	2
2015-06-12 17:32:00	111921	2691	744	486	241	49	4	1
2015-06-12 17:33:00	110577	2556	710	421	212	38	4	0
2015-06-12 17:34:00	111434	2571	719	433	213	39	7	0
2015-06-12 17:35:00	113153	2586	700	429	191	31	3	0
2015-06-12 17:36:00	114670	2445	621	380	175	39	8	1
2015-06-12 17:37:00	114993	2518	634	407	188	37	9	0
2015-06-12 17:38:00	118789	2800	764	467	210	42	10	0
2015-06-12 17:39:00	127368	3323	1054	650	308	54	4	0
2015-06-12 17:40:00	132316	3512	1045	674	326	47	6	0
2015-06-12 17:41:00	135227	3536	1001	609	286	49	7	0
2015-06-12 17:42:00	137595	3705	1106	685	323	58	12	0
2015-06-12 17:43:00	138114	4027	1212	736	333	58	8	0
2015-06-12 17:44:00	145251	4704	1441	882	377	94	25	0
2015-06-12 17:45:00	145205	5502	1752	1064	489	82	18	0
2015-06-12 17:46:00	148151	6786	2135	1250	546	89	14	0
2015-06-12 17:47:00	150512	8198	2559	1458	621	95	14	1
2015-06-12 17:48:00	152016	8155	2534	1410	572	95	19	4
2015-06-12 17:49:00	149228	8186	2679	1541	666	88	8	1
2015-06-12 17:50:00	144386	6933	2285	1369	546	101	17	0
2015-06-12 17:51:00	148430	6714	2171	1259	552	107	22	1
2015-06-12 17:52:00	150113	6402	1964	1173	537	92	13	0
2015-06-12 17:53:00	159064	6557	1982	1186	518	97	13	1
2015-06-12 17:54:00	150947	5491	1744	1112	582	165	67	15
2015-06-12 17:55:00	147012	4709	1371	863	425	89	10	1
2015-06-12 17:56:00	135714	4197	1266	778	379	72	12	1
2015-06-12 17:57:00	135799	3867	1066	644	307	48	10	1
2015-06-12 17:58:00	133468	3200	858	512	232	35	2	0
2015-06-12 17:59:00	136434	3153	834	499	233	47	8	0
2015-06-12 18:00:00	139022	3920	1136	702	329	63	15	0
2015-06-12 18:01:00	142065	4188	1222	740	345	63	10	1
2015-06-12 18:02:00	141127	3909	1082	647	296	59	11	0
2015-06-12 18:03:00	143280	3488	886	506	242	41	10	0
2015-06-12 18:04:00	141804	3099	727	421	202	41	3	0
2015-06-12 18:05:00	139997	3178	786	479	235	32	6	0
2015-06-12 18:06:00	150476	8116	2715	1645	756	113	21	0
2015-06-12 18:07:00	153877	8754	2824	1680	753	146	22	0
2015-06-12 18:08:00	152244	7012	2188	1291	643	112	20	2
2015-06-12 18:09:00	150546	7619	2446	1510	681	126	19	0
2015-06-12 18:10:00	154262	9991	3373	2028	933	160	31	3
2015-06-12 18:11:00	150549	8531	2784	1738	791	144	20	0
2015-06-12 18:12:00	145601	6290	2006	1244	614	123	21	1
2015-06-12 18:13:00	155283	8307	2901	1762	825	148	28	0
2015-06-12 18:14:00	149453	7405	2654	1679	800	160	29	0
2015-06-12 18:15:00	150156	7539	2674	1690	796	164	30	1
2015-06-12 18:16:00	151688	7131	2447	1485	691	153	24	0
2015-06-12 18:17:00	153675	8271	2911	1761	791	145	29	0
2015-06-12 18:18:00	155339	8714	2926	1730	810	139	28	2
2015-06-12 18:19:00	157836	7942	2701	1560	713	125	16	0
2015-06-12 18:20:00	158049	11325	3841	2207	942	159	27	1
2015-06-12 18:21:00	153823	11378	3982	2283	925	143	27	0
2015-06-12 18:22:00	150577	10235	3501	2082	891	141	17	0
2015-06-12 18:23:00	143623	8241	2803	1635	700	108	17	1
2015-06-12 18:24:00	147430	8211	2726	1540	667	101	12	1
2015-06-12 18:25:00	145940	6499	1990	1133	468	84	12	0
2015-06-12 18:26:00	146426	5630	1624	973	398	90	10	0
2015-06-12 18:27:00	147356	6317	1971	1148	519	95	14	0
2015-06-12 18:28:00	147790	6170	1882	1092	502	87	11	1
2015-06-12 18:29:00	147066	5232	1534	867	398	70	8	0
2015-06-12 18:30:00	137923	4716	1332	781	347	52	10	0
2015-06-12 18:31:00	134237	5362	1522	847	392	55	8	0
2015-06-12 18:32:00	121386	5089	1504	851	401	59	10	1
2015-06-12 18:33:00	111738	4812	1520	848	391	53	7	1
2015-06-12 18:34:00	106758	4270	1359	852	377	57	4	0
2015-06-12 18:35:00	107526	3887	1166	660	313	55	5	0
2015-06-12 18:36:00	103262	3588	1122	665	306	62	9	0
2015-06-12 18:37:00	101514	3580	1142	680	307	55	7	1
2015-06-12 18:38:00	102187	3884	1237	738	354	56	5	0
2015-06-12 18:39:00	103466	4181	1391	859	432	80	14	0
2015-06-12 18:40:00	104414	4150	1390	860	391	77	10	0
2015-06-12 18:41:00	105303	4604	1460	876	431	77	14	2
2015-06-12 18:42:00	107371	5363	1798	1099	501	86	12	0
2015-06-12 18:43:00	116028	6735	2250	1321	649	115	18	1
2015-06-12 18:44:00	122751	4987	1580	918	431	76	9	0
2015-06-12 18:45:00	125653	4020	1190	719	345	62	8	0
2015-06-12 18:46:00	127057	4423	1445	909	447	86	18	1
2015-06-12 18:47:00	123627	4491	1610	1015	509	106	22	1
2015-06-12 18:48:00	112947	4166	1386	876	418	80	8	0
2015-06-12 18:49:00	104792	4776	2049	1406	754	177	34	1
2015-06-12 18:50:00	102302	5147	2361	1628	941	216	40	2
2015-06-12 18:51:00	101855	4524	1878	1293	692	158	30	1
2015-06-12 18:52:00	99783	4434	1821	1230	667	167	24	1
2015-06-12 18:53:00	97021	3436	1308	883	480	109	24	1
2015-06-12 18:54:00	96981	2815	956	636	335	63	15	2
2015-06-12 18:55:00	93657	2405	713	444	207	47	14	2
2015-06-12 18:56:00	93078	2401	730	452	223	43	7	2
2015-06-12 18:57:00	92691	2428	721	451	205	33	4	0
2015-06-12 18:58:00	92408	2196	630	388	188	40	7	0
2015-06-12 18:59:00	93852	2234	615	393	177	33	8	0
2015-06-12 19:00:00	91722	2223	655	411	196	38	7	0
2015-06-12 19:01:00	91916	2181	574	355	162	25	1	0
2015-06-12 19:02:00	92789	2291	648	421	221	53	14	1
2015-06-12 19:03:00	93803	2185	618	392	187	43	8	0
2015-06-12 19:04:00	99639	2184	568	336	163	32	5	0
2015-06-12 19:05:00	106854	2323	584	350	144	18	1	0
2015-06-12 19:06:00	110929	2410	584	357	156	29	3	0
2015-06-12 19:07:00	114192	2471	596	321	152	29	7	0
2015-06-12 19:08:00	112845	2481	606	365	182	42	6	0
2015-06-12 19:09:00	117602	2462	573	353	158	22	4	0
2015-06-12 19:10:00	119135	2573	626	370	158	28	7	0
2015-06-12 19:11:00	119312	2666	696	400	178	23	1	0
2015-06-12 19:12:00	111848	2473	563	348	174	33	9	0
2015-06-12 19:13:00	102791	2241	572	341	152	24	4	0
2015-06-12 19:14:00	91336	2201	575	361	145	26	3	0
2015-06-12 19:15:00	89689	2108	545	312	151	22	3	0
2015-06-12 19:16:00	90796	2155	569	332	148	16	5	0
2015-06-12 19:17:00	89990	2103	551	302	127	16	2	0
2015-06-12 19:18:00	90475	2201	603	369	167	37	6	0
2015-06-12 19:19:00	91080	2260	624	377	184	37	11	0
2015-06-12 19:20:00	88306	2147	562	324	159	29	6	0
2015-06-12 19:21:00	87567	2037	504	291	134	23	3	0
2015-06-12 19:22:00	86987	2084	551	330	143	29	3	0
2015-06-12 19:23:00	87134	1994	505	302	142	21	4	0
2015-06-12 19:24:00	87153	2143	582	324	163	22	3	0
2015-06-12 19:25:00	88234	2191	622	387	160	24	5	0
2015-06-12 19:26:00	87126	2168	579	321	160	24	6	0
2015-06-12 19:27:00	91282	2114	622	369	161	32	9	0
2015-06-12 19:28:00	98959	2202	582	343	162	31	7	0
2015-06-12 19:29:00	116166	2634	623	366	158	32	4	1
2015-06-12 19:30:00	118651	2723	673	410	217	42	7	0
2015-06-12 19:31:00	123122	2731	619	378	172	28	5	0
2015-06-12 19:32:00	115475	2522	635	384	169	30	3	1
2015-06-12 19:33:00	115540	2622	670	400	183	33	8	0
2015-06-12 19:34:00	112362	2360	627	374	183	32	8	0
2015-06-12 19:35:00	104857	2360	662	415	196	32	6	0
2015-06-12 19:36:00	95123	2252	588	323	152	19	2	1
2015-06-12 19:37:00	91336	2203	594	349	152	22	1	0
2015-06-12 19:38:00	89706	2171	574	329	159	29	5	0
2015-06-12 19:39:00	89728	2149	539	318	150	26	1	1
2015-06-12 19:40:00	88638	2164	559	319	134	17	3	0
2015-06-12 19:41:00	90831	2223	561	326	143	16	5	0
2015-06-12 19:42:00	99304	2288	571	341	152	22	2	0
2015-06-12 19:43:00	106765	2375	528	305	149	23	3	0
2015-06-12 19:44:00	107600	2406	581	320	140	18	2	0
2015-06-12 19:45:00	108964	2342	552	328	161	30	6	0
2015-06-12 19:46:00	112353	2415	584	355	154	32	3	1
2015-06-12 19:47:00	115726	2564	607	377	165	31	4	0
2015-06-12 19:48:00	114335	2509	558	341	148	29	5	0
2015-06-12 19:49:00	105714	2324	556	313	139	25	4	0
2015-06-12 19:50:00	93572	2216	548	304	124	18	2	0
2015-06-12 19:51:00	91236	2211	561	312	132	21	1	0
2015-06-12 19:52:00	90333	2193	556	314	132	17	6	1
2015-06-12 19:53:00	88873	2172	525	309	144	29	7	0
2015-06-12 19:54:00	88253	2217	577	347	141	31	9	2
2015-06-12 19:55:00	96943	2316	607	371	178	35	9	1
2015-06-12 19:56:00	104748	2496	650	381	183	39	7	0
2015-06-12 19:57:00	107089	2393	594	336	155	24	6	0
2015-06-12 19:58:00	110465	2473	594	352	170	40	9	1
2015-06-12 19:59:00	112107	2526	606	360	165	31	5	0
2015-06-12 20:00:00	107447	2392	591	358	161	36	8	1
2015-06-12 20:01:00	97340	2223	555	311	154	33	7	1
2015-06-12 20:02:00	91529	2225	565	324	156	23	4	1
2015-06-12 20:03:00	89376	2173	538	305	146	12	2	1
2015-06-12 20:04:00	88381	2287	604	350	151	29	5	0
2015-06-12 20:05:00	87451	2192	582	346	161	29	6	0
2015-06-12 20:06:00	86378	2115	566	331	155	26	5	0
2015-06-12 20:07:00	86862	2425	752	488	254	79	26	6
2015-06-12 20:08:00	86627	2166	574	334	167	17	2	0
2015-06-12 20:09:00	85691	2098	561	329	138	18	3	0
2015-06-12 20:10:00	87311	2155	553	300	140	21	5	0
2015-06-12 20:11:00	85140	2056	526	332	159	23	3	0
2015-06-12 20:12:00	87950	2133	548	327	141	28	8	0
2015-06-12 20:13:00	97066	2176	552	334	145	20	4	0
2015-06-12 20:14:00	102344	2289	562	342	162	25	4	0
2015-06-12 20:15:00	104818	2438	599	335	157	38	5	0
2015-06-12 20:16:00	107382	2464	611	361	165	28	2	0
2015-06-12 20:17:00	110163	2514	535	309	145	27	6	0
2015-06-12 20:18:00	110354	2522	591	331	165	33	3	0
2015-06-12 20:19:00	113065	2538	580	357	161	30	5	0
2015-06-12 20:20:00	115023	2560	600	344	164	35	7	1
2015-06-12 20:21:00	113913	2601	614	355	152	26	4	0
2015-06-12 20:22:00	108322	2332	576	366	182	34	5	0
2015-06-12 20:23:00	97779	2398	625	395	177	38	7	0
2015-06-12 20:24:00	90474	2407	679	435	202	42	8	2
2015-06-12 20:25:00	88843	2366	662	418	195	35	3	0
2015-06-12 20:26:00	89422	2319	578	336	144	28	8	1
2015-06-12 20:27:00	86767	2271	692	441	226	54	16	1
2015-06-12 20:28:00	86093	2210	538	302	152	20	3	0
2015-06-12 20:29:00	85832	2187	577	334	156	25	5	0
2015-06-12 20:30:00	85466	2261	609	372	163	24	5	1
2015-06-12 20:31:00	85029	2128	558	321	143	13	2	0
2015-06-12 20:32:00	84555	2048	526	312	140	18	5	0
2015-06-12 20:33:00	87085	2139	519	308	126	19	4	0
2015-06-12 20:34:00	90592	2259	584	339	167	42	21	3
2015-06-12 20:35:00	98578	2208	544	326	151	33	5	0
2015-06-12 20:36:00	104060	2317	559	316	144	20	3	0
2015-06-12 20:37:00	105821	2403	579	338	159	26	5	1
2015-06-12 20:38:00	108035	2384	584	343	150	21	3	0
2015-06-12 20:39:00	108399	2403	573	330	151	20	3	0
2015-06-12 20:40:00	110479	2475	553	323	154	20	5	0
2015-06-12 20:41:00	119706	3617	1042	611	298	51	14	1
2015-06-12 20:42:00	117941	3646	1043	624	283	47	9	0
2015-06-12 20:43:00	127179	7680	2684	1683	813	132	21	1
2015-06-12 20:44:00	121735	8660	3170	1982	934	160	24	2
2015-06-12 20:45:00	121922	10961	3998	2549	1233	191	33	1
2015-06-12 20:46:00	118101	10352	3728	2265	1053	172	24	2
2015-06-12 20:47:00	112322	7835	2753	1730	811	131	25	1
2015-06-12 20:48:00	103175	5556	1820	1137	535	87	10	2
2015-06-12 20:49:00	95211	3495	1129	694	329	67	12	4
2015-06-12 20:50:00	99191	3855	1180	713	322	52	14	0
2015-06-12 20:51:00	104372	5033	1590	998	454	75	16	0
2015-06-12 20:52:00	105392	4387	1445	904	418	80	14	1
2015-06-12 20:53:00	110831	5151	1756	1082	516	81	14	0
2015-06-12 20:54:00	106914	4436	1407	872	394	57	7	0
2015-06-12 20:55:00	103449	3871	1173	708	323	57	7	0
2015-06-12 20:56:00	119421	9408	3680	2381	1103	177	34	0
2015-06-12 20:57:00	119229	9938	3952	2551	1282	206	32	2
2015-06-12 20:58:00	118624	8631	3314	2109	1026	155	24	1
2015-06-12 20:59:00	110272	6352	2273	1438	701	126	11	0
2015-06-12 21:00:00	114621	6251	2196	1366	649	108	13	2
2015-06-12 21:01:00	127365	4341	1286	793	382	62	10	0
2015-06-12 21:02:00	139288	4051	1097	635	267	39	5	0
2015-06-12 21:03:00	148592	4156	1084	665	325	54	8	0
2015-06-12 21:04:00	146361	4102	1092	651	318	60	11	0
2015-06-12 21:05:00	133146	3796	1103	670	320	60	5	0
2015-06-12 21:06:00	141047	14899	5797	3822	1822	297	63	5
2015-06-12 21:07:00	138888	14778	5750	3688	1773	313	42	3
2015-06-12 21:08:00	123026	10149	3854	2406	1171	220	34	2
2015-06-12 21:09:00	134051	9678	3592	2287	1092	178	26	0
2015-06-12 21:10:00	141465	6228	2041	1278	568	102	15	0
2015-06-12 21:11:00	153501	5637	1729	1077	489	75	15	0
2015-06-12 21:12:00	153558	4578	1320	819	389	62	9	0
2015-06-12 21:13:00	143931	4538	1315	781	369	66	8	1
2015-06-12 21:14:00	148925	5299	1459	847	361	70	16	1
2015-06-12 21:15:00	130437	3625	1007	618	315	52	10	0
2015-06-12 21:16:00	128547	3818	1095	673	304	54	10	0
2015-06-12 21:17:00	122982	3974	1138	682	316	53	6	0
2015-06-12 21:18:00	111934	3360	930	537	243	36	6	0
2015-06-12 21:19:00	102853	2785	718	412	170	22	2	0
2015-06-12 21:20:00	101541	2732	719	401	188	26	4	0
2015-06-12 21:21:00	102731	2654	689	399	172	19	3	0
2015-06-12 21:22:00	104640	2635	637	376	162	23	4	1
2015-06-12 21:23:00	112346	2654	663	379	163	29	5	0
2015-06-12 21:24:00	119698	2797	700	412	185	26	3	0
2015-06-12 21:25:00	118557	2798	691	412	174	34	4	2
2015-06-12 21:26:00	121613	2922	693	407	192	41	7	3
2015-06-12 21:27:00	118625	2785	631	372	180	25	3	0
2015-06-12 21:28:00	115019	2788	679	377	171	27	3	1
2015-06-12 21:29:00	110285	2940	843	510	237	40	3	0
2015-06-12 21:30:00	103771	3042	878	538	241	33	7	0
2015-06-12 21:31:00	106738	3254	870	518	258	51	10	0
2015-06-12 21:32:00	107012	3363	930	561	254	44	6	0
2015-06-12 21:33:00	110526	3624	929	568	231	38	4	0
2015-06-12 21:34:00	110491	3615	990	580	301	43	8	0
2015-06-12 21:35:00	108697	3565	904	538	245	48	10	0
2015-06-12 21:36:00	109170	3604	972	594	283	35	4	1
2015-06-12 21:37:00	109283	3679	922	560	260	42	6	0
2015-06-12 21:38:00	109447	3420	877	488	214	32	4	0
2015-06-12 21:39:00	110147	3523	846	495	223	31	4	1
2015-06-12 21:40:00	110723	3494	868	489	221	31	3	0
2015-06-12 21:41:00	110439	3464	849	477	205	40	4	1
2015-06-12 21:42:00	110946	3522	797	439	190	35	6	1
2015-06-12 21:43:00	111737	3664	895	507	208	33	2	0
2015-06-12 21:44:00	111837	3745	879	504	219	40	3	0
2015-06-12 21:45:00	112069	3658	868	488	201	26	7	0
2015-06-12 21:46:00	113693	3688	834	452	214	29	2	0
2015-06-12 21:47:00	114723	3661	846	492	227	29	1	0
2015-06-12 21:48:00	113878	3626	825	446	184	32	7	1
2015-06-12 21:49:00	111402	3439	742	411	185	31	4	0
2015-06-12 21:50:00	109722	3323	755	423	195	29	5	0
2015-06-12 21:51:00	110426	3326	802	460	225	49	15	4
2015-06-12 21:52:00	113660	3386	744	436	194	27	5	0
2015-06-12 21:53:00	113032	3366	786	477	231	46	9	1
2015-06-12 21:54:00	112605	3405	771	456	207	39	8	1
2015-06-12 21:55:00	113730	3387	738	429	197	25	5	0
2015-06-12 21:56:00	112603	3409	758	427	167	29	5	0
2015-06-12 21:57:00	112929	3461	791	478	225	33	3	0
2015-06-12 21:58:00	112563	3313	736	432	211	30	3	0
2015-06-12 21:59:00	114201	3475	813	468	231	43	8	0
2015-06-12 22:00:00	121391	3527	789	432	186	26	6	1
2015-06-12 22:01:00	129638	3721	769	460	207	25	4	0
2015-06-12 22:02:00	133753	3515	747	419	185	23	3	0
2015-06-12 22:03:00	135970	3608	746	420	187	25	3	1
2015-06-12 22:04:00	136177	3608	771	435	195	26	3	0
2015-06-12 22:05:00	138545	3747	829	477	216	32	7	0
2015-06-12 22:06:00	137312	3773	838	499	204	48	9	2
2015-06-12 22:07:00	127618	3532	808	447	200	30	6	0
2015-06-12 22:08:00	117366	3424	813	462	185	34	1	0
2015-06-12 22:09:00	121167	3273	752	423	174	31	3	0
2015-06-12 22:10:00	123011	3290	779	461	201	38	5	0
2015-06-12 22:11:00	126041	3417	816	478	203	34	8	0
2015-06-12 22:12:00	127775	3527	835	482	213	34	12	0
2015-06-12 22:13:00	128916	3392	804	461	208	48	9	1
2015-06-12 22:14:00	130997	3517	846	476	218	44	6	0
2015-06-12 22:15:00	127277	3365	815	461	192	31	2	0
2015-06-12 22:16:00	125063	3217	767	432	194	40	4	0
2015-06-12 22:17:00	121898	3052	732	393	170	22	3	0
2015-06-12 22:18:00	121488	3001	706	413	195	33	8	0
2015-06-12 22:19:00	120723	2966	722	425	185	32	4	0
2015-06-12 22:20:00	122184	2934	722	439	205	32	6	0
2015-06-12 22:21:00	123684	3006	718	406	204	35	5	0
2015-06-12 22:22:00	124823	3107	722	421	202	35	9	0
2015-06-12 22:23:00	125595	2975	737	413	188	36	5	0
2015-06-12 22:24:00	125728	3007	685	401	169	35	6	0
2015-06-12 22:25:00	124502	3084	779	435	181	31	9	0
2015-06-12 22:26:00	126024	3082	669	395	185	28	7	0
2015-06-12 22:27:00	125681	2975	652	362	154	22	4	0
2015-06-12 22:28:00	124552	3040	699	396	171	42	7	0
2015-06-12 22:29:00	124348	3019	685	374	165	30	5	0
2015-06-12 22:30:00	124117	3064	680	368	159	25	7	1
2015-06-12 22:31:00	123925	2988	635	361	156	30	5	0
2015-06-12 22:32:00	126548	3094	633	370	187	32	8	0
2015-06-12 22:33:00	126631	3006	690	411	196	32	6	1
2015-06-12 22:34:00	125055	3124	714	405	178	25	4	0
2015-06-12 22:35:00	124598	3006	688	392	179	29	6	0
2015-06-12 22:36:00	125524	3139	714	415	182	31	2	0
2015-06-12 22:37:00	124733	3044	625	346	162	22	3	0
2015-06-12 22:38:00	122180	3036	680	383	187	37	5	0
2015-06-12 22:39:00	122269	3029	690	408	196	38	7	0
2015-06-12 22:40:00	123104	3115	720	424	179	46	6	0
2015-06-12 22:41:00	123330	3139	712	429	177	28	5	0
2015-06-12 22:42:00	120260	2930	697	418	213	46	11	0
2015-06-12 22:43:00	117615	2912	653	388	185	25	1	0
2015-06-12 22:44:00	117272	2733	695	404	175	26	3	0
2015-06-12 22:45:00	117432	2795	685	393	184	24	5	0
2015-06-12 22:46:00	115812	2760	677	393	180	31	1	0
2015-06-12 22:47:00	115667	2786	592	365	168	21	4	0
2015-06-12 22:48:00	115633	2793	664	373	173	30	7	0
2015-06-12 22:49:00	115869	2749	656	377	161	39	3	1
2015-06-12 22:50:00	116449	2758	643	384	175	30	7	0
2015-06-12 22:51:00	115503	2739	639	372	161	29	5	0
2015-06-12 22:52:00	115391	2763	659	368	178	35	6	0
2015-06-12 22:53:00	114273	2822	675	407	182	21	4	0
2015-06-12 22:54:00	113418	3029	788	481	229	39	3	0
2015-06-12 22:55:00	114533	3043	805	479	215	33	3	0
2015-06-12 22:56:00	114463	3007	808	489	231	46	7	0
2015-06-12 22:57:00	114645	2897	738	439	194	46	7	0
2015-06-12 22:58:00	114764	2986	758	457	204	35	4	0
2015-06-12 22:59:00	114115	2966	755	428	210	28	3	0
2015-06-12 23:00:00	115607	2971	697	439	202	43	6	0
2015-06-12 23:01:00	117184	3062	773	436	219	40	7	0
2015-06-12 23:02:00	118163	3086	753	447	204	43	3	0
2015-06-12 23:03:00	119372	3124	827	472	219	41	5	0
2015-06-12 23:04:00	118990	3233	809	446	200	25	2	0
2015-06-12 23:05:00	118569	3137	802	457	214	46	7	0
2015-06-12 23:06:00	118507	3136	792	436	203	32	6	0
2015-06-12 23:07:00	118515	3253	835	475	204	31	4	0
2015-06-12 23:08:00	117860	3394	856	485	216	40	4	0
2015-06-12 23:09:00	119145	3374	855	487	223	48	6	0
2015-06-12 23:10:00	118829	3354	838	484	239	32	3	0
2015-06-12 23:11:00	117979	3323	840	480	207	38	4	0
2015-06-12 23:12:00	118030	3259	812	495	226	37	10	1
2015-06-12 23:13:00	117458	3165	788	490	223	41	8	0
2015-06-12 23:14:00	118588	3196	796	432	193	34	6	0
2015-06-12 23:15:00	117804	3096	753	432	186	36	2	0
2015-06-12 23:16:00	117641	3166	733	436	203	27	2	0
2015-06-12 23:17:00	118557	3067	732	395	178	27	4	0
2015-06-12 23:18:00	116217	2970	663	388	164	13	1	0
2015-06-12 23:19:00	117726	3003	726	395	180	32	6	0
2015-06-12 23:20:00	116653	2940	658	372	166	31	3	0
2015-06-12 23:21:00	115698	2874	641	363	162	23	4	0
2015-06-12 23:22:00	115432	2925	720	416	192	37	7	1
2015-06-12 23:23:00	117591	3115	780	438	204	33	6	0
2015-06-12 23:24:00	118638	3121	787	436	209	48	8	0
2015-06-12 23:25:00	118019	3001	710	416	192	26	3	0
2015-06-12 23:26:00	119121	2965	639	350	153	30	2	0
2015-06-12 23:27:00	117197	3037	694	375	153	28	5	1
2015-06-12 23:28:00	115011	2783	629	369	165	25	4	0
2015-06-12 23:29:00	112930	2680	644	367	170	34	3	0
2015-06-12 23:30:00	113097	2653	599	328	156	36	7	0
2015-06-12 23:31:00	114770	2724	629	368	163	27	6	0
2015-06-12 23:32:00	113392	2773	680	354	177	31	6	0
2015-06-12 23:33:00	114475	2694	606	346	159	26	6	0
2015-06-12 23:34:00	115481	2786	627	357	148	22	6	0
2015-06-12 23:35:00	115793	2809	587	330	140	20	2	0
2015-06-12 23:36:00	115015	2768	620	359	167	28	5	0
2015-06-12 23:37:00	114868	2780	643	331	158	23	5	0
2015-06-12 23:38:00	113623	2890	704	395	162	29	6	0
2015-06-12 23:39:00	113028	2842	677	385	173	32	4	1
2015-06-12 23:40:00	113976	2827	715	394	174	26	5	0
2015-06-12 23:41:00	112150	2738	636	344	146	12	3	0
2015-06-12 23:42:00	111725	2731	612	320	136	21	2	1
2015-06-12 23:43:00	112340	2691	671	386	161	24	3	0
2015-06-12 23:44:00	112278	2826	643	373	169	23	2	0
2015-06-12 23:45:00	111764	2769	658	359	144	20	3	0
2015-06-12 23:46:00	109765	2823	709	412	198	45	8	0
2015-06-12 23:47:00	111005	2859	743	423	198	47	5	0
2015-06-12 23:48:00	111701	2896	697	389	164	30	7	0
2015-06-12 23:49:00	111171	2840	707	399	172	34	8	0
2015-06-12 23:50:00	111574	2790	687	377	168	16	0	0
2015-06-12 23:51:00	110645	2792	674	391	158	35	3	0
2015-06-12 23:52:00	110366	2776	660	369	158	18	2	0
2015-06-12 23:53:00	110031	2851	684	411	205	32	6	0
2015-06-12 23:54:00	110503	2731	643	371	161	22	6	0
2015-06-12 23:55:00	110039	2722	642	374	170	27	3	1
2015-06-12 23:56:00	108675	2797	685	414	193	32	3	0
2015-06-12 23:57:00	107091	2830	645	371	159	26	2	0
2015-06-12 23:58:00	107265	2789	618	358	157	19	2	0
2015-06-12 23:59:00	107889	2842	614	342	151	21	6	0
2015-06-13 00:00:00	108184	2831	599	322	144	23	3	0
2015-06-13 00:01:00	106453	2677	584	320	134	24	4	0
2015-06-13 00:02:00	106967	2682	565	311	141	20	2	0
2015-06-13 00:03:00	106002	2672	600	340	146	18	6	0
2015-06-13 00:04:00	106377	2559	539	297	136	16	5	0
2015-06-13 00:05:00	106117	2510	574	299	121	9	1	0
2015-06-13 00:06:00	106987	2648	587	333	157	35	7	1
2015-06-13 00:07:00	106477	2640	629	380	173	32	5	0
2015-06-13 00:08:00	107324	2553	592	341	155	31	1	0
2015-06-13 00:09:00	107753	2642	562	321	159	21	3	0
2015-06-13 00:10:00	107707	2635	592	326	148	31	4	0
2015-06-13 00:11:00	107639	2673	662	401	183	28	5	0
2015-06-13 00:12:00	107155	2871	742	452	191	27	3	0
2015-06-13 00:13:00	107543	2810	735	434	198	36	5	0
2015-06-13 00:14:00	107436	2975	867	536	299	77	20	0
2015-06-13 00:15:00	108074	3281	986	647	316	69	18	0
2015-06-13 00:16:00	107222	3166	936	605	322	76	17	0
2015-06-13 00:17:00	107037	3169	976	621	307	66	11	1
2015-06-13 00:18:00	108116	3177	958	592	287	63	5	1
2015-06-13 00:19:00	108307	3123	964	587	297	57	10	0
2015-06-13 00:20:00	108740	3201	954	605	301	67	8	0
2015-06-13 00:21:00	108422	3794	1380	902	471	114	19	1
2015-06-13 00:22:00	108802	4005	1530	1042	518	111	27	1
2015-06-13 00:23:00	109686	3967	1504	995	533	121	16	1
2015-06-13 00:24:00	110485	4346	1734	1155	611	143	27	1
2015-06-13 00:25:00	111052	4652	1856	1243	652	153	25	0
2015-06-13 00:26:00	111873	4825	1941	1313	673	149	32	2
2015-06-13 00:27:00	112113	4807	1890	1247	669	152	31	1
2015-06-13 00:28:00	112643	5080	2024	1395	728	133	23	0
2015-06-13 00:29:00	114078	5083	1970	1334	676	140	24	0
2015-06-13 00:30:00	116282	5072	1942	1290	633	142	20	0
2015-06-13 00:31:00	113379	4412	1602	1070	586	129	23	0
2015-06-13 00:32:00	109369	3338	1005	635	308	71	14	0
2015-06-13 00:33:00	106401	2910	783	452	217	40	7	0
2015-06-13 00:34:00	106228	2682	674	398	192	36	3	0
2015-06-13 00:35:00	105348	2582	586	346	163	25	2	0
2015-06-13 00:36:00	104237	2475	617	363	158	34	7	0
2015-06-13 00:37:00	102803	2449	529	288	133	24	8	0
2015-06-13 00:38:00	103030	2362	528	294	140	22	5	0
2015-06-13 00:39:00	103102	2319	536	325	169	32	5	0
2015-06-13 00:40:00	103419	2481	528	296	132	35	4	0
2015-06-13 00:41:00	102512	2376	480	262	112	24	4	0
2015-06-13 00:42:00	102398	2335	478	263	126	25	4	0
2015-06-13 00:43:00	102473	2318	518	288	131	32	4	0
2015-06-13 00:44:00	102765	2326	522	297	132	23	2	0
2015-06-13 00:45:00	102433	2320	478	267	111	21	4	0
2015-06-13 00:46:00	100914	2172	474	248	103	23	2	0
2015-06-13 00:47:00	102403	2253	454	256	127	21	0	0
2015-06-13 00:48:00	101901	2331	491	270	121	19	3	1
2015-06-13 00:49:00	102098	2257	481	274	134	17	5	0
2015-06-13 00:50:00	100939	2198	461	263	121	20	2	0
2015-06-13 00:51:00	100526	2258	482	274	130	17	5	1
2015-06-13 00:52:00	99292	2159	500	286	121	21	3	0
2015-06-13 00:53:00	99722	2211	474	286	134	24	4	0
2015-06-13 00:54:00	101313	2254	440	238	97	15	5	0
2015-06-13 00:55:00	100776	2257	497	264	115	18	0	0
2015-06-13 00:56:00	101006	2321	492	257	129	26	4	0
2015-06-13 00:57:00	99927	2242	479	263	118	25	7	1
2015-06-13 00:58:00	99656	2269	507	270	123	29	5	0
2015-06-13 00:59:00	99410	2258	483	259	111	16	4	0
2015-06-13 01:00:00	99115	2207	456	251	117	22	1	0
2015-06-13 01:01:00	99344	2171	480	263	138	24	4	0
2015-06-13 01:02:00	99287	2188	460	252	119	23	3	0
2015-06-13 01:03:00	99029	2270	477	270	124	20	1	0
2015-06-13 01:04:00	98818	2216	472	285	113	22	1	0
2015-06-13 01:05:00	98553	2130	446	251	111	19	2	0
2015-06-13 01:06:00	99042	2198	478	278	132	18	3	0
2015-06-13 01:07:00	98461	2167	472	262	108	18	2	0
2015-06-13 01:08:00	97729	2213	482	280	122	18	3	0
2015-06-13 01:09:00	98272	2159	457	259	118	24	3	0
2015-06-13 01:10:00	98385	2271	496	275	115	16	3	0
2015-06-13 01:11:00	98760	2134	486	278	119	25	4	1
2015-06-13 01:12:00	96907	2187	520	286	140	25	4	0
2015-06-13 01:13:00	97121	2194	495	285	131	27	6	0
2015-06-13 01:14:00	97813	2119	457	246	100	15	1	0
2015-06-13 01:15:00	97246	2105	454	230	100	17	3	0
2015-06-13 01:16:00	98776	2262	463	267	116	17	3	0
2015-06-13 01:17:00	98822	2245	483	277	111	18	1	0
2015-06-13 01:18:00	99522	2173	463	256	108	15	1	0
2015-06-13 01:19:00	99221	2270	461	255	106	18	1	0
2015-06-13 01:20:00	99018	2214	482	268	117	15	8	0
2015-06-13 01:21:00	99276	2219	418	220	99	13	1	0
2015-06-13 01:22:00	98588	2252	484	259	119	21	4	0
2015-06-13 01:23:00	98656	2135	476	260	115	17	5	0
2015-06-13 01:24:00	98410	2066	445	271	143	29	6	0
2015-06-13 01:25:00	98022	2184	477	249	101	17	5	0
2015-06-13 01:26:00	97557	2244	477	268	109	22	3	0
2015-06-13 01:27:00	97591	2199	490	295	132	22	5	0
2015-06-13 01:28:00	97540	2153	457	257	123	20	0	0
2015-06-13 01:29:00	97023	2220	521	283	135	23	4	0
2015-06-13 01:30:00	97106	2212	465	272	136	23	1	0
2015-06-13 01:31:00	97305	2284	565	320	135	32	9	1
2015-06-13 01:32:00	97308	2420	619	338	148	21	5	1
2015-06-13 01:33:00	96758	2313	598	339	164	43	6	0
2015-06-13 01:34:00	96043	2283	538	307	152	28	7	0
2015-06-13 01:35:00	96125	2346	569	336	157	25	3	0
2015-06-13 01:36:00	96153	2241	568	334	149	29	3	0
2015-06-13 01:37:00	96063	2282	511	285	140	25	3	0
2015-06-13 01:38:00	95405	2228	508	314	130	33	3	0
2015-06-13 01:39:00	95842	2235	501	275	138	27	4	0
2015-06-13 01:40:00	95473	2241	522	288	132	22	2	0
2015-06-13 01:41:00	96525	2273	578	322	149	22	3	0
2015-06-13 01:42:00	96743	2291	549	309	137	21	3	0
2015-06-13 01:43:00	97351	2280	569	327	151	32	4	0
2015-06-13 01:44:00	97790	2352	567	319	144	23	3	0
2015-06-13 01:45:00	97687	2315	528	279	130	24	3	0
2015-06-13 01:46:00	97103	2231	505	288	115	24	1	0
2015-06-13 01:47:00	96216	2362	524	278	132	28	6	0
2015-06-13 01:48:00	95911	2372	561	339	159	26	3	0
2015-06-13 01:49:00	96710	2338	529	306	144	24	8	0
2015-06-13 01:50:00	96071	2204	524	296	137	22	6	0
2015-06-13 01:51:00	95695	2193	511	312	133	24	2	0
2015-06-13 01:52:00	95348	2169	490	257	111	14	2	0
2015-06-13 01:53:00	95650	2244	495	274	115	22	5	0
2015-06-13 01:54:00	96570	2247	523	312	127	23	5	0
2015-06-13 01:55:00	96910	2214	508	282	127	24	3	0
2015-06-13 01:56:00	96818	2229	496	277	123	20	3	0
2015-06-13 01:57:00	97041	2241	465	247	108	23	4	0
2015-06-13 01:58:00	95009	2236	506	287	139	20	3	0
2015-06-13 01:59:00	95159	2246	524	277	123	23	4	0
2015-06-13 02:00:00	95406	2259	499	285	127	22	0	0
2015-06-13 02:01:00	93898	2149	495	281	132	19	1	1
2015-06-13 02:02:00	94830	2174	500	273	115	23	2	0
2015-06-13 02:03:00	95038	2104	485	273	124	16	1	0
2015-06-13 02:04:00	93407	2129	527	318	140	22	3	0
2015-06-13 02:05:00	93927	2116	447	245	108	21	6	0
2015-06-13 02:06:00	94507	2203	482	278	117	14	2	0
2015-06-13 02:07:00	95131	2155	522	316	137	27	3	0
2015-06-13 02:08:00	95992	2249	506	282	119	22	1	0
2015-06-13 02:09:00	96047	2216	508	305	134	28	6	0
2015-06-13 02:10:00	96089	2105	483	283	123	20	3	0
2015-06-13 02:11:00	96164	2190	491	281	123	13	2	0
2015-06-13 02:12:00	96536	2308	534	303	137	14	1	0
2015-06-13 02:13:00	95941	2282	586	324	147	31	6	0
2015-06-13 02:14:00	95467	2118	484	284	125	23	2	0
2015-06-13 02:15:00	96247	2312	578	343	161	24	4	0
2015-06-13 02:16:00	96904	2221	505	289	114	15	0	0
2015-06-13 02:17:00	95988	2279	556	338	157	28	7	0
2015-06-13 02:18:00	96345	2347	568	336	145	22	2	0
2015-06-13 02:19:00	96548	2491	627	364	153	22	1	0
2015-06-13 02:20:00	96397	2381	604	352	161	17	3	0
2015-06-13 02:21:00	95896	2360	586	339	155	24	1	0
2015-06-13 02:22:00	95302	2247	554	311	124	19	5	2
2015-06-13 02:23:00	95905	2241	579	328	160	32	7	0
2015-06-13 02:24:00	95010	2193	530	311	143	27	7	0
2015-06-13 02:25:00	94038	2274	517	291	125	14	2	0
2015-06-13 02:26:00	93980	2231	520	293	132	17	3	0
2015-06-13 02:27:00	94022	2064	500	270	101	14	0	0
2015-06-13 02:28:00	92520	2028	447	243	106	19	0	0
2015-06-13 02:29:00	93195	2085	470	271	118	13	1	0
2015-06-13 02:30:00	93297	2201	493	274	119	19	1	0
2015-06-13 02:31:00	94139	2137	502	278	105	17	4	0
2015-06-13 02:32:00	94049	2215	492	281	114	16	3	0
2015-06-13 02:33:00	94792	2245	515	308	133	13	3	0
2015-06-13 02:34:00	94735	2235	483	257	112	14	3	0
2015-06-13 02:35:00	94832	2265	535	316	140	16	3	0
2015-06-13 02:36:00	96195	2280	551	313	137	29	3	0
2015-06-13 02:37:00	96082	2451	611	318	141	23	4	1
2015-06-13 02:38:00	95739	2455	577	340	156	21	2	0
2015-06-13 02:39:00	95047	2277	587	344	159	23	4	0
2015-06-13 02:40:00	95643	2407	596	352	170	38	4	0
2015-06-13 02:41:00	94610	2503	676	399	186	40	1	0
2015-06-13 02:42:00	95605	2676	786	501	242	39	7	0
2015-06-13 02:43:00	95528	2751	835	520	260	55	14	0
2015-06-13 02:44:00	95572	2904	924	564	259	53	10	1
2015-06-13 02:45:00	96013	2949	926	593	274	52	9	0
2015-06-13 02:46:00	95118	2873	828	504	227	42	5	0
2015-06-13 02:47:00	94687	2655	735	439	205	30	4	0
2015-06-13 02:48:00	95285	2527	708	411	187	42	11	0
2015-06-13 02:49:00	94259	2419	583	348	167	34	4	0
2015-06-13 02:50:00	93970	2294	534	306	139	26	3	0
2015-06-13 02:51:00	94677	2259	573	297	124	20	3	0
2015-06-13 02:52:00	95444	2525	706	418	202	34	5	0
2015-06-13 02:53:00	95490	2466	689	389	192	45	7	0
2015-06-13 02:54:00	95981	2480	677	406	177	45	8	0
2015-06-13 02:55:00	96980	2473	625	386	195	26	3	0
2015-06-13 02:56:00	97106	2448	636	377	164	21	2	0
2015-06-13 02:57:00	97337	2478	647	382	184	29	5	0
2015-06-13 02:58:00	97890	2603	653	374	179	32	5	0
2015-06-13 02:59:00	97118	2625	770	454	233	48	9	0
2015-06-13 03:00:00	97124	2588	750	445	213	31	5	0
2015-06-13 03:01:00	97050	2683	813	478	243	43	6	0
2015-06-13 03:02:00	96755	2567	736	431	198	31	6	0
2015-06-13 03:03:00	96920	2528	710	441	204	38	5	0
2015-06-13 03:04:00	96430	2425	632	365	159	29	5	0
2015-06-13 03:05:00	96722	2457	624	347	162	23	5	0
2015-06-13 03:06:00	97701	2553	684	404	187	32	7	0
2015-06-13 03:07:00	98441	2548	669	396	181	36	5	0
2015-06-13 03:08:00	99594	2552	643	372	163	37	1	0
2015-06-13 03:09:00	100239	2614	675	399	178	34	2	0
2015-06-13 03:10:00	100014	2687	703	418	196	39	9	0
2015-06-13 03:11:00	100261	2777	788	485	220	47	7	0
2015-06-13 03:12:00	99869	2670	775	479	227	40	7	0
2015-06-13 03:13:00	99885	2740	794	501	238	37	5	0
2015-06-13 03:14:00	99880	2747	799	476	239	51	8	0
2015-06-13 03:15:00	100259	2906	850	522	248	43	7	0
2015-06-13 03:16:00	100808	2719	833	517	246	45	3	0
2015-06-13 03:17:00	99682	2763	850	507	246	44	3	0
2015-06-13 03:18:00	99996	2796	837	533	271	44	6	0
2015-06-13 03:19:00	100364	2698	810	489	230	44	9	0
2015-06-13 03:20:00	100515	2735	799	483	241	52	11	0
2015-06-13 03:21:00	100743	2780	812	525	250	42	9	1
2015-06-13 03:22:00	101397	2732	788	482	217	39	10	0
2015-06-13 03:23:00	101187	2706	785	483	222	39	5	0
2015-06-13 03:24:00	101561	2654	786	462	222	49	10	0
2015-06-13 03:25:00	100917	2634	763	484	246	48	7	0
2015-06-13 03:26:00	100577	2701	862	563	272	49	10	1
2015-06-13 03:27:00	101832	2752	819	530	262	44	8	0
2015-06-13 03:28:00	101937	2751	831	515	274	50	7	1
2015-06-13 03:29:00	102408	2734	826	527	250	45	5	0
2015-06-13 03:30:00	102661	2867	916	605	285	56	10	0
2015-06-13 03:31:00	101782	3160	1075	692	328	61	9	0
2015-06-13 03:32:00	102387	3207	1120	716	360	72	12	0
2015-06-13 03:33:00	103145	3321	1114	726	349	66	11	0
2015-06-13 03:34:00	103376	3259	1136	718	359	58	9	0
2015-06-13 03:35:00	103212	3204	1105	743	371	67	11	0
2015-06-13 03:36:00	103364	3081	1029	659	323	71	12	1
2015-06-13 03:37:00	102565	3007	987	621	324	58	12	0
2015-06-13 03:38:00	102529	2934	951	589	296	48	5	0
2015-06-13 03:39:00	102589	2855	950	567	251	57	9	0
2015-06-13 03:40:00	103545	3004	993	611	308	52	7	1
2015-06-13 03:41:00	102919	2891	924	597	289	51	6	0
2015-06-13 03:42:00	103493	2871	899	559	285	49	5	1
2015-06-13 03:43:00	103523	2841	844	504	221	36	4	0
2015-06-13 03:44:00	103749	2694	800	483	235	45	4	0
2015-06-13 03:45:00	104007	2629	718	446	211	36	5	0
2015-06-13 03:46:00	104229	2706	775	477	244	40	10	0
2015-06-13 03:47:00	105086	2647	739	427	200	38	7	0
2015-06-13 03:48:00	104497	2639	701	416	199	33	4	0
2015-06-13 03:49:00	105039	2533	669	419	198	40	2	1
2015-06-13 03:50:00	105973	2513	623	367	169	32	4	0
2015-06-13 03:51:00	106478	2542	668	368	163	26	3	0
2015-06-13 03:52:00	106333	2452	620	388	204	30	7	0
2015-06-13 03:53:00	105774	2501	627	375	158	26	2	0
2015-06-13 03:54:00	105379	2397	604	370	173	35	2	0
2015-06-13 03:55:00	105140	2500	613	351	145	20	3	0
2015-06-13 03:56:00	104396	2408	558	325	140	19	1	0
2015-06-13 03:57:00	104492	2524	620	348	153	20	3	0
2015-06-13 03:58:00	104205	2445	624	351	162	32	6	0
2015-06-13 03:59:00	104579	2517	647	363	159	31	2	0
2015-06-13 04:00:00	105341	2551	582	345	151	24	3	0
2015-06-13 04:01:00	105183	2476	572	323	139	21	4	0
2015-06-13 04:02:00	106120	2502	604	337	165	24	5	2
2015-06-13 04:03:00	106673	2624	676	386	194	28	2	0
2015-06-13 04:04:00	106518	2575	595	351	152	25	4	0
2015-06-13 04:05:00	106933	2566	600	350	154	28	6	0
2015-06-13 04:06:00	108104	2540	620	363	167	20	3	0
2015-06-13 04:07:00	107291	2489	580	336	142	15	4	0
2015-06-13 04:08:00	107240	2592	620	339	149	20	2	0
2015-06-13 04:09:00	106691	2504	608	350	163	19	4	0
2015-06-13 04:10:00	107233	2569	611	359	157	27	4	0
2015-06-13 04:11:00	106851	2425	573	329	145	23	0	0
2015-06-13 04:12:00	106580	2547	602	326	158	30	6	0
2015-06-13 04:13:00	107271	2515	598	360	163	28	5	0
2015-06-13 04:14:00	107108	2571	621	355	172	24	3	0
2015-06-13 04:15:00	107626	2567	606	372	170	32	3	0
2015-06-13 04:16:00	107746	2526	602	340	154	22	2	0
2015-06-13 04:17:00	107912	2598	622	355	166	27	5	0
2015-06-13 04:18:00	109092	2507	580	341	157	24	2	0
2015-06-13 04:19:00	109332	2543	578	332	153	30	2	0
2015-06-13 04:20:00	109758	2518	601	329	141	21	4	0
2015-06-13 04:21:00	109753	2527	545	303	139	25	3	0
2015-06-13 04:22:00	110467	2479	523	314	135	27	5	0
2015-06-13 04:23:00	110618	2498	532	308	121	24	4	0
2015-06-13 04:24:00	110898	2630	545	305	137	18	3	0
2015-06-13 04:25:00	111006	2554	542	308	127	21	4	1
2015-06-13 04:26:00	110932	2586	555	320	140	22	3	0
2015-06-13 04:27:00	111021	2580	587	347	170	27	2	0
2015-06-13 04:28:00	111964	2799	786	488	266	110	58	26
2015-06-13 04:29:00	111441	2595	560	306	126	18	5	0
2015-06-13 04:30:00	111241	2537	550	293	132	15	3	0
2015-06-13 04:31:00	112106	2669	599	322	130	18	3	0
2015-06-13 04:32:00	113184	2672	558	304	134	18	3	0
2015-06-13 04:33:00	112722	2631	572	296	120	18	3	0
2015-06-13 04:34:00	113215	2656	576	337	131	19	5	0
2015-06-13 04:35:00	112366	2575	521	282	109	9	2	0
2015-06-13 04:36:00	113385	2666	579	337	137	17	1	0
2015-06-13 04:37:00	113002	2650	526	287	115	15	4	0
2015-06-13 04:38:00	113619	2654	584	327	148	28	2	0
2015-06-13 04:39:00	114402	2753	610	336	133	17	4	1
2015-06-13 04:40:00	114095	2742	598	345	145	22	3	0
2015-06-13 04:41:00	114725	2666	590	335	159	25	3	0
2015-06-13 04:42:00	114687	2744	649	366	138	22	1	0
2015-06-13 04:43:00	115010	2852	675	400	180	25	2	0
2015-06-13 04:44:00	115136	2781	634	381	171	23	2	1
2015-06-13 04:45:00	115647	2798	640	365	154	34	7	0
2015-06-13 04:46:00	115846	2819	663	375	178	25	5	1
2015-06-13 04:47:00	113108	2690	596	353	157	22	3	1
2015-06-13 04:48:00	106102	2469	577	334	157	22	3	1
2015-06-13 04:49:00	99243	2312	565	310	131	15	4	0
2015-06-13 04:50:00	88923	2161	549	298	137	16	2	0
2015-06-13 04:51:00	83594	2121	525	309	131	16	2	0
2015-06-13 04:52:00	87937	2243	574	334	148	18	3	0
2015-06-13 04:53:00	96505	2288	533	291	132	20	1	0
2015-06-13 04:54:00	99316	2277	534	314	142	16	2	0
2015-06-13 04:55:00	100372	2333	540	294	137	17	4	0
2015-06-13 04:56:00	104247	2372	532	278	122	11	2	0
2015-06-13 04:57:00	105419	2364	513	293	137	15	3	0
2015-06-13 04:58:00	107975	2512	565	325	139	13	1	0
2015-06-13 04:59:00	108834	2543	569	304	120	14	3	0
2015-06-13 05:00:00	110807	2514	591	333	143	19	5	0
2015-06-13 05:01:00	108449	2532	621	363	179	32	11	3
2015-06-13 05:02:00	102859	2426	565	331	135	16	1	0
2015-06-13 05:03:00	93269	2205	575	336	129	15	2	0
2015-06-13 05:04:00	88158	2188	519	301	140	19	5	0
2015-06-13 05:05:00	95263	2233	562	313	133	20	1	0
2015-06-13 05:06:00	100686	2340	554	303	151	20	4	0
2015-06-13 05:07:00	102699	2489	580	348	157	21	4	0
2015-06-13 05:08:00	104624	2590	636	368	156	19	4	0
2015-06-13 05:09:00	104989	2951	889	553	270	56	7	0
2015-06-13 05:10:00	105776	3126	962	591	287	57	9	1
2015-06-13 05:11:00	107156	3133	985	620	292	59	7	0
2015-06-13 05:12:00	108818	3570	1355	981	608	267	155	33
2015-06-13 05:13:00	108425	3334	1009	634	335	55	13	1
2015-06-13 05:14:00	108374	3140	1025	633	304	58	5	0
2015-06-13 05:15:00	108951	3368	1174	802	485	167	86	25
2015-06-13 05:16:00	109826	3078	955	600	289	55	10	0
2015-06-13 05:17:00	110004	3024	886	523	238	40	8	0
2015-06-13 05:18:00	111365	2951	830	529	251	39	7	0
2015-06-13 05:19:00	111676	2958	766	461	208	40	9	1
2015-06-13 05:20:00	112567	2870	751	455	206	28	5	1
2015-06-13 05:21:00	112099	2770	664	400	174	28	3	0
2015-06-13 05:22:00	113430	2650	683	411	200	32	4	0
2015-06-13 05:23:00	113867	2785	686	388	175	32	3	0
2015-06-13 05:24:00	114170	2818	685	418	189	21	2	0
2015-06-13 05:25:00	115004	2749	679	387	166	28	3	0
2015-06-13 05:26:00	116226	2731	667	381	155	30	2	0
2015-06-13 05:27:00	116781	2883	684	385	162	18	3	0
2015-06-13 05:28:00	116917	3025	707	409	192	24	3	0
2015-06-13 05:29:00	117289	2829	622	351	152	20	2	0
2015-06-13 05:30:00	117817	2892	654	347	144	29	2	0
2015-06-13 05:31:00	117827	2933	714	400	171	24	4	0
2015-06-13 05:32:00	118317	2914	631	344	138	12	1	0
2015-06-13 05:33:00	118876	2911	688	375	165	22	5	0
2015-06-13 05:34:00	118308	2904	651	384	168	23	3	0
2015-06-13 05:35:00	118522	2923	667	402	181	28	5	0
2015-06-13 05:36:00	118186	2754	642	354	166	26	5	0
2015-06-13 05:37:00	118840	2888	694	399	156	20	2	0
2015-06-13 05:38:00	118678	2921	697	413	173	13	1	0
2015-06-13 05:39:00	118182	2771	639	373	155	24	1	0
2015-06-13 05:40:00	119074	2941	702	430	181	31	9	0
2015-06-13 05:41:00	119081	2799	659	349	160	21	2	0
2015-06-13 05:42:00	118242	2974	723	402	181	21	4	0
2015-06-13 05:43:00	118643	2956	697	391	168	23	1	0
2015-06-13 05:44:00	119347	2931	680	395	171	24	2	0
2015-06-13 05:45:00	119100	2931	731	431	185	21	1	0
2015-06-13 05:46:00	119284	2857	724	414	187	33	3	0
2015-06-13 05:47:00	118919	2930	639	369	156	22	4	0
2015-06-13 05:48:00	114161	2769	670	378	160	31	3	1
2015-06-13 05:49:00	106959	2621	692	402	151	17	3	0
2015-06-13 05:50:00	98869	2514	662	381	156	25	1	0
2015-06-13 05:51:00	90413	2312	601	345	144	13	0	0
2015-06-13 05:52:00	85223	2363	655	389	146	20	1	0
2015-06-13 05:53:00	84769	2324	629	383	157	22	3	0
2015-06-13 05:54:00	91788	2354	633	364	141	21	4	0
2015-06-13 05:55:00	99118	2474	660	398	162	17	3	0
2015-06-13 05:56:00	101570	2432	652	375	155	23	2	0
2015-06-13 05:57:00	104018	2413	623	366	129	8	0	0
2015-06-13 05:58:00	106277	2529	615	349	144	20	0	0
2015-06-13 05:59:00	108066	2624	654	374	164	16	1	0
2015-06-13 06:00:00	109724	2660	682	402	182	23	6	0
2015-06-13 06:01:00	111387	2704	697	412	175	28	3	0
2015-06-13 06:02:00	111782	2650	661	401	189	32	8	0
2015-06-13 06:03:00	113092	2931	766	447	203	21	3	0
2015-06-13 06:04:00	114964	2755	683	385	159	19	6	0
2015-06-13 06:05:00	115200	2843	691	402	185	19	2	0
2015-06-13 06:06:00	116029	2752	732	410	177	27	4	0
2015-06-13 06:07:00	116572	2793	705	403	167	17	1	0
2015-06-13 06:08:00	118894	2939	755	437	186	27	5	0
2015-06-13 06:09:00	119328	2908	722	439	180	15	1	0
2015-06-13 06:10:00	120127	2931	706	403	192	28	4	1
2015-06-13 06:11:00	121278	2931	738	421	191	26	5	0
2015-06-13 06:12:00	116875	2883	677	385	170	18	4	0
2015-06-13 06:13:00	111620	2720	710	413	173	24	3	0
2015-06-13 06:14:00	103578	2639	686	415	197	31	3	1
2015-06-13 06:15:00	95083	2565	703	397	179	24	2	0
2015-06-13 06:16:00	90557	2427	681	384	153	21	2	0
2015-06-13 06:17:00	90751	2421	698	410	161	21	1	0
2015-06-13 06:18:00	101527	2550	673	393	173	22	2	0
2015-06-13 06:19:00	106351	2640	709	426	173	15	1	0
2015-06-13 06:20:00	110772	2793	732	416	191	20	5	1
2015-06-13 06:21:00	113832	2904	760	465	215	28	3	0
2015-06-13 06:22:00	115928	2991	715	434	190	19	2	0
2015-06-13 06:23:00	119456	3157	840	520	234	63	22	12
2015-06-13 06:24:00	119757	3062	721	429	186	18	1	0
2015-06-13 06:25:00	122396	3115	717	428	188	18	2	1
2015-06-13 06:26:00	123465	3145	731	413	187	18	1	0
2015-06-13 06:27:00	124371	3138	731	434	181	22	3	0
2015-06-13 06:28:00	125547	3197	720	424	167	20	4	0
2015-06-13 06:29:00	120673	3076	816	487	203	23	0	0
2015-06-13 06:30:00	114020	2930	768	451	188	16	1	0
2015-06-13 06:31:00	103237	2581	685	394	155	21	2	0
2015-06-13 06:32:00	96925	2546	705	406	187	18	6	1
2015-06-13 06:33:00	94942	2622	770	479	214	27	9	1
2015-06-13 06:34:00	93797	2646	805	490	199	20	2	0
2015-06-13 06:35:00	94615	2530	665	386	160	19	3	0
2015-06-13 06:36:00	97115	2615	750	447	178	21	4	1
2015-06-13 06:37:00	107595	2780	760	442	180	15	1	0
2015-06-13 06:38:00	113182	2899	756	435	154	24	2	0
2015-06-13 06:39:00	114449	2992	770	451	191	27	4	1
2015-06-13 06:40:00	117766	3002	744	453	183	24	4	0
2015-06-13 06:41:00	120232	3044	833	479	214	29	4	0
2015-06-13 06:42:00	123172	3179	759	437	166	16	2	0
2015-06-13 06:43:00	124322	3310	825	496	227	24	4	0
2015-06-13 06:44:00	126448	3355	858	533	246	34	4	0
2015-06-13 06:45:00	128189	3382	876	517	216	19	5	0
2015-06-13 06:46:00	130314	3463	812	478	201	19	1	0
2015-06-13 06:47:00	131545	3526	866	509	225	21	1	0
2015-06-13 06:48:00	132978	3619	915	543	223	27	6	0
2015-06-13 06:49:00	132730	3656	897	540	232	26	4	0
2015-06-13 06:50:00	127117	3490	879	512	215	25	3	0
2015-06-13 06:51:00	118848	3262	845	513	218	24	2	0
2015-06-13 06:52:00	107515	3122	858	509	207	17	0	0
2015-06-13 06:53:00	101193	2846	819	495	199	16	0	0
2015-06-13 06:54:00	100210	2941	879	514	206	17	2	0
2015-06-13 06:55:00	99058	2930	875	525	216	26	8	1
2015-06-13 06:56:00	98608	2839	801	485	190	24	5	0
2015-06-13 06:57:00	98592	2871	889	506	213	19	2	0
2015-06-13 06:58:00	98326	2844	827	487	207	29	10	2
2015-06-13 06:59:00	100224	2928	864	522	226	29	9	2
2015-06-13 07:00:00	110820	3047	847	523	229	28	7	0
2015-06-13 07:01:00	118243	3176	886	524	240	20	5	0
2015-06-13 07:02:00	120128	3152	872	527	224	27	5	0
2015-06-13 07:03:00	124968	3320	815	472	194	24	5	1
2015-06-13 07:04:00	125337	3404	897	511	216	17	2	0
2015-06-13 07:05:00	126792	3369	871	534	235	21	3	0
2015-06-13 07:06:00	129094	3527	877	526	231	27	5	0
2015-06-13 07:07:00	130777	3572	926	588	257	35	6	0
2015-06-13 07:08:00	130976	3507	929	542	231	31	5	0
2015-06-13 07:09:00	133434	3556	908	547	239	30	3	0
2015-06-13 07:10:00	135407	3619	937	559	248	24	3	0
2015-06-13 07:11:00	132139	3497	892	565	256	31	3	1
2015-06-13 07:12:00	125927	3451	919	562	203	15	1	0
2015-06-13 07:13:00	116621	3207	888	534	222	30	3	0
2015-06-13 07:14:00	108942	3159	922	561	227	25	4	0
2015-06-13 07:15:00	103636	3107	940	565	246	39	11	1
2015-06-13 07:16:00	100909	2966	855	512	224	26	4	0
2015-06-13 07:17:00	99984	2988	926	574	234	25	3	0
2015-06-13 07:18:00	99435	2773	807	492	199	25	7	0
2015-06-13 07:19:00	98781	2893	867	506	208	27	3	0
2015-06-13 07:20:00	101458	2905	816	483	213	17	3	0
2015-06-13 07:21:00	98989	2883	817	504	198	21	2	0
2015-06-13 07:22:00	97028	2915	872	511	210	21	3	0
2015-06-13 07:23:00	98716	2924	883	514	199	27	5	1
2015-06-13 07:24:00	97994	2897	861	552	220	41	6	0
2015-06-13 07:25:00	98344	2944	881	540	219	43	16	2
2015-06-13 07:26:00	98454	2930	876	552	217	18	1	0
2015-06-13 07:27:00	96947	2992	876	510	217	20	5	1
2015-06-13 07:28:00	97546	2877	910	553	250	23	3	0
2015-06-13 07:29:00	96166	2851	876	534	213	25	5	0
2015-06-13 07:30:00	96890	2885	879	532	225	21	2	0
2015-06-13 07:31:00	97005	2965	922	536	204	22	5	0
2015-06-13 07:32:00	97098	2867	918	577	225	21	1	0
2015-06-13 07:33:00	97252	3009	945	558	230	28	3	1
2015-06-13 07:34:00	99284	3033	944	552	225	35	4	0
2015-06-13 07:35:00	106159	3130	942	565	258	32	4	1
2015-06-13 07:36:00	112956	3273	963	598	253	33	8	2
2015-06-13 07:37:00	116900	3351	953	588	248	31	2	0
2015-06-13 07:38:00	118825	3393	1008	621	268	37	7	0
2015-06-13 07:39:00	121776	3382	975	567	241	36	5	0
2015-06-13 07:40:00	114155	3246	916	566	236	26	3	0
2015-06-13 07:41:00	105340	3154	941	588	243	28	3	0
2015-06-13 07:42:00	101197	2976	901	547	211	24	4	0
2015-06-13 07:43:00	101725	3135	944	571	232	25	4	0
2015-06-13 07:44:00	101899	3203	966	577	252	33	2	0
2015-06-13 07:45:00	97501	2953	898	550	229	22	7	0
2015-06-13 07:46:00	96944	2916	895	540	224	27	1	0
2015-06-13 07:47:00	96720	2958	923	556	221	21	6	1
2015-06-13 07:48:00	95912	2931	881	517	190	29	4	0
2015-06-13 07:49:00	95031	2930	930	514	197	19	2	0
2015-06-13 07:50:00	95036	2960	929	552	223	31	5	0
2015-06-13 07:51:00	95017	3060	1000	606	241	36	2	0
2015-06-13 07:52:00	94699	2896	902	551	243	35	7	0
2015-06-13 07:53:00	94267	2895	945	593	242	26	1	0
2015-06-13 07:54:00	93241	2818	855	506	228	33	8	0
2015-06-13 07:55:00	93685	2815	875	524	226	38	7	1
2015-06-13 07:56:00	98292	2838	896	553	240	30	7	0
2015-06-13 07:57:00	108363	2957	908	545	235	27	3	0
2015-06-13 07:58:00	111552	3224	932	569	253	26	1	0
2015-06-13 07:59:00	114810	3300	971	611	274	46	5	1
2015-06-13 08:00:00	116334	3317	971	595	257	37	7	1
2015-06-13 08:01:00	112327	3138	961	578	254	36	4	0
2015-06-13 08:02:00	99630	3008	923	542	233	24	1	0
2015-06-13 08:03:00	96377	2914	959	599	229	22	7	0
2015-06-13 08:04:00	95035	2825	892	564	221	28	5	0
2015-06-13 08:05:00	94646	2799	875	565	235	31	6	0
2015-06-13 08:06:00	94000	2825	869	525	215	24	1	0
2015-06-13 08:07:00	94096	2724	853	529	248	36	5	0
2015-06-13 08:08:00	93636	2808	829	473	208	27	3	1
2015-06-13 08:09:00	93994	2851	856	536	231	30	4	0
2015-06-13 08:10:00	92931	2812	878	552	243	32	8	0
2015-06-13 08:11:00	92715	2718	828	493	197	31	4	0
2015-06-13 08:12:00	93073	2746	872	500	219	27	3	1
2015-06-13 08:13:00	93199	2756	852	534	205	23	7	0
2015-06-13 08:14:00	93402	2757	877	524	219	17	3	0
2015-06-13 08:15:00	92613	2702	788	513	240	26	4	1
2015-06-13 08:16:00	93383	2679	866	513	204	23	2	0
2015-06-13 08:17:00	99586	2736	809	479	229	37	5	0
2015-06-13 08:18:00	107762	2944	839	495	229	35	7	2
2015-06-13 08:19:00	111354	3126	914	545	226	35	5	0
2015-06-13 08:20:00	113156	3070	902	557	240	32	5	0
2015-06-13 08:21:00	106822	3028	903	540	248	39	9	1
2015-06-13 08:22:00	99721	3020	873	521	212	33	5	0
2015-06-13 08:23:00	94642	2773	866	537	233	32	5	2
2015-06-13 08:24:00	94048	2885	875	530	221	35	2	0
2015-06-13 08:25:00	91827	2815	886	539	253	29	2	0
2015-06-13 08:26:00	91865	2821	835	529	218	31	5	0
2015-06-13 08:27:00	93495	2772	796	499	192	23	4	0
2015-06-13 08:28:00	92747	2875	878	519	225	18	3	0
2015-06-13 08:29:00	91147	2674	868	531	221	32	7	0
2015-06-13 08:30:00	93007	2696	871	552	224	23	3	0
2015-06-13 08:31:00	99924	2750	862	512	213	20	3	0
2015-06-13 08:32:00	105310	2823	868	519	197	20	3	0
2015-06-13 08:33:00	107946	3024	867	543	242	25	8	0
2015-06-13 08:34:00	110515	3032	868	523	233	26	3	0
2015-06-13 08:35:00	111031	3053	855	528	212	20	2	0
2015-06-13 08:36:00	113765	3191	876	543	241	31	8	0
2015-06-13 08:37:00	114327	3054	869	544	224	26	4	0
2015-06-13 08:38:00	112529	3006	822	489	210	30	5	0
2015-06-13 08:39:00	107734	2960	905	550	250	20	6	1
2015-06-13 08:40:00	99099	2752	881	510	215	16	3	0
2015-06-13 08:41:00	94303	2771	865	537	225	35	8	0
2015-06-13 08:42:00	90888	2709	895	560	251	21	1	0
2015-06-13 08:43:00	92201	2756	891	514	227	24	7	0
2015-06-13 08:44:00	90761	2737	860	520	216	24	6	0
2015-06-13 08:45:00	89546	2689	809	499	211	31	12	0
2015-06-13 08:46:00	89710	2631	851	514	223	28	4	0
2015-06-13 08:47:00	90033	2722	818	501	202	35	11	1
2015-06-13 08:48:00	92748	2837	913	569	251	30	5	0
2015-06-13 08:49:00	90282	2759	899	546	214	31	3	0
2015-06-13 08:50:00	88957	2577	860	486	197	26	4	1
2015-06-13 08:51:00	90303	2644	877	518	203	25	3	0
2015-06-13 08:52:00	90964	2774	919	538	226	32	5	1
2015-06-13 08:53:00	97268	4901	2108	1392	697	155	24	1
2015-06-13 08:54:00	95926	4218	1764	1245	651	128	27	0
2015-06-13 08:55:00	114406	7988	3624	2507	1302	273	53	2
2015-06-13 08:56:00	115764	7275	2987	1977	939	147	31	0
2015-06-13 08:57:00	117997	6918	2850	1839	887	158	34	3
2015-06-13 08:58:00	118573	5365	2019	1329	703	151	27	1
2015-06-13 08:59:00	116372	4946	1855	1257	645	142	31	2
2015-06-13 09:00:00	111698	5128	2179	1526	807	202	49	2
2015-06-13 09:01:00	115863	7137	3197	2228	1194	269	66	3
2015-06-13 09:02:00	120248	7683	3709	2642	1479	356	78	5
2015-06-13 09:03:00	119822	7190	3523	2557	1465	366	86	4
2015-06-13 09:04:00	118303	7482	3612	2639	1478	351	77	2
2015-06-13 09:05:00	121558	7600	3477	2485	1363	328	75	5
2015-06-13 09:06:00	117781	6311	2881	2034	1102	253	51	3
2015-06-13 09:07:00	115681	5124	2146	1491	813	197	48	5
2015-06-13 09:08:00	112482	4548	1850	1307	685	138	19	2
2015-06-13 09:09:00	113976	4597	1760	1194	578	121	25	4
2015-06-13 09:10:00	118574	6190	2267	1431	670	121	27	3
2015-06-13 09:11:00	118635	5963	2300	1448	699	116	26	0
2015-06-13 09:12:00	115560	5243	2047	1354	690	139	24	0
2015-06-13 09:13:00	109211	5076	2148	1494	770	143	33	2
2015-06-13 09:14:00	96390	3893	1587	1077	552	89	8	0
2015-06-13 09:15:00	92777	4305	1736	1127	524	103	21	3
2015-06-13 09:16:00	97519	7233	2846	1817	903	176	32	2
2015-06-13 09:17:00	99954	6880	2870	1873	950	198	36	1
2015-06-13 09:18:00	104066	6895	2797	1795	883	178	29	2
2015-06-13 09:19:00	106714	8355	3502	2270	1160	222	43	3
2015-06-13 09:20:00	106075	6667	2608	1735	849	161	35	1
2015-06-13 09:21:00	111653	6270	2429	1584	814	147	26	1
2015-06-13 09:22:00	97033	4918	1906	1271	621	110	20	0
2015-06-13 09:23:00	104982	5959	2513	1674	869	148	21	0
2015-06-13 09:24:00	121326	8631	3585	2396	1322	307	59	1
2015-06-13 09:25:00	122761	8105	3266	2173	1157	265	51	5
2015-06-13 09:26:00	128166	10635	4597	3060	1757	436	94	6
[truncated: 110,947 more rows]
